# Supplementary material for: Genome-wide analysis identifies rare copy number variations associated with inflammatory bowel disease
Source: PLoS One. 2019 Jun 11;14(6):e0217846. doi: 10.1371/journal.pone.0217846 (PMC6559655; doi:10.1371/journal.pone.0217846)
Supplement: S1 Table — Of GO terms, only “GO biological process” and “GO molecular function” domains are provided. Each gene sets included in the group of functionally related gene sets. (XLSX) [file pone.0217846.s004.xlsx]

## Sheet: Sheet1
Genes	Gene set library	Gene set / Term	Group of functionally related gene sets
ACAP3	KEGG	Endocytosis_Homo sapiens_hsa04144	Endocytosis
CRIP1	GO_BP	intrinsic apoptotic signaling pathway in response to DNA damage (GO:0008630)	Apoptosis
CRIP1	GO_BP	intrinsic apoptotic signaling pathway in response to DNA damage by p53 class mediator (GO:0042771)	Apoptosis
CRIP1	GO_BP	cellular response to brefeldin A (GO:0071238)	Cellular response
CRIP1	GO_BP	cellular response to trichostatin A (GO:0035984)	Cellular response
CRIP1	GO_BP	cellular response to UV-B (GO:0071493)	Cellular response
CRIP1	GO_BP	cellular response to zinc ion (GO:0071294)	Cellular response
CRIP1	GO_BP	response to zinc ion (GO:0010043)	Cellular response
CRIP1	GO_BP	stress response to zinc ion (GO:1990359)	Cellular response
CRIP1	GO_BP	adult heart development (GO:0007512)	Development
CRIP1	GO_BP	cardiac muscle tissue development (GO:0048738)	Development
CRIP1	GO_BP	cardiac skeleton development (GO:0003204)	Development
CRIP1	GO_BP	cardiocyte differentiation (GO:0035051)	Development
CRIP1	GO_BP	cell migration involved in heart development (GO:0060973)	Development
CRIP1	GO_BP	cell surface receptor signaling pathway involved in heart development (GO:0061311)	Development
CRIP1	GO_BP	coronary vasculature development (GO:0060976)	Development
CRIP1	GO_BP	determination of heart left/right asymmetry (GO:0061371)	Development
CRIP1	GO_BP	embryonic heart tube anterior/posterior pattern specification (GO:0035054)	Development
CRIP1	GO_BP	embryonic heart tube development (GO:0035050)	Development
CRIP1	GO_BP	endocardial cushion development (GO:0003197)	Development
CRIP1	GO_BP	heart development (GO:0007507)	Development
CRIP1	GO_BP	heart morphogenesis (GO:0003007)	Development
CRIP1	GO_BP	larval heart development (GO:0007508)	Development
CRIP1	GO_BP	negative regulation of gene expression (GO:0010629)	Gene expression
CRIP1	GO_BP	pericardium development (GO:0060039)	Gene expression
CRIP1	GO_BP	positive regulation of gene expression (GO:0010628)	Gene expression
CRIP1	GO_BP	posttranscriptional regulation of gene expression (GO:0010608)	Gene expression
CRIP1	GO_BP	regulation of dosage compensation by inactivation of X chromosome (GO:1900095)	Gene expression
CRIP1	GO_BP	regulation of gene expression (GO:0010468)	Gene expression
CRIP1	GO_BP	regulation of gene expression, epigenetic (GO:0040029)	Gene expression
CRIP1	GO_BP	regulation of gene silencing (GO:0060968)	Gene expression
CRIP1	GO_BP	regulation of histone gene expression (GO:0036206)	Gene expression
CRIP1	GO_BP	regulation of mRNA catabolic process (GO:0061013)	Gene expression
CRIP1	GO_BP	regulation of mRNA export from nucleus (GO:0010793)	Gene expression
CRIP1	GO_BP	regulation of mRNA processing (GO:0050684)	Gene expression
CRIP1	GO_BP	regulation of protein maturation (GO:1903317)	Gene expression
CRIP1	GO_BP	regulation of rhodopsin gene expression (GO:0007468)	Gene expression
CRIP1	GO_BP	regulation of RNA splicing (GO:0043484)	Gene expression
CRIP1	GO_BP	regulation of rRNA processing (GO:2000232)	Gene expression
CRIP1	GO_BP	regulation of transcription, DNA-templated (GO:0006355)	Gene expression
CRIP1	GO_BP	regulation of tRNA processing (GO:2000235)	Gene expression
CRIP1	GO_MF	AT DNA binding (GO:0003680)	Gene expression
CRIP1	GO_MF	DNA binding, bending (GO:0008301)	Gene expression
CRIP1	GO_MF	non-sequence-specific DNA binding, bending (GO:0044378)	Gene expression
CRIP1	GO_MF	sequence-specific DNA binding, bending (GO:0044374)	Gene expression
CRIP1	GO_BP	pre-B cell allelic exclusion (GO:0002331)	Immune reactions
CRIP1	GO_BP	regulation of snoRNA processing (GO:1902796)	DNA and RNA processes
CRIP1	GO_BP	regulation of transcription from RNA polymerase II promoter involved in heart development (GO:1901213)	DNA and RNA processes
CRIP1	GO_MF	zinc ion binding (GO:0008270)	Zinc ion binding
CRIP2	GO_MF	zinc ion binding (GO:0008270)	Zinc ion binding
DUSP22	GO_BP	anoikis (GO:0043276)	Apoptosis
DUSP22	GO_BP	apoptotic mitochondrial changes (GO:0008637)	Apoptosis
DUSP22	GO_BP	apoptotic process (GO:0006915)	Apoptosis
DUSP22	GO_BP	apoptotic process in bone marrow (GO:0071839)	Apoptosis
DUSP22	GO_BP	epithelial cell apoptotic process (GO:1904019)	Apoptosis
DUSP22	GO_BP	fat cell apoptotic process (GO:1904606)	Apoptosis
DUSP22	GO_BP	fibroblast apoptotic process (GO:0044346)	Apoptosis
DUSP22	GO_BP	glial cell apoptotic process (GO:0034349)	Apoptosis
DUSP22	GO_BP	hepatoblast apoptotic process (GO:1902489)	Apoptosis
DUSP22	GO_BP	melanocyte apoptotic process (GO:1902362)	Apoptosis
DUSP22	GO_BP	mesenchymal cell apoptotic process (GO:0097152)	Apoptosis
DUSP22	GO_BP	muscle cell apoptotic process (GO:0010657)	Apoptosis
DUSP22	GO_BP	myeloid cell apoptotic process (GO:0033028)	Apoptosis
DUSP22	GO_BP	myofibroblast cell apoptotic process (GO:1904516)	Apoptosis
DUSP22	GO_BP	neuron apoptotic process (GO:0051402)	Apoptosis
DUSP22	GO_BP	retinal cell apoptotic process (GO:1990009)	Apoptosis
DUSP22	GO_BP	histone dephosphorylation (GO:0016576)	Dephosphorylation
DUSP22	GO_BP	inactivation of MAPK activity involved in cell wall organization or biogenesis (GO:0000200)	Dephosphorylation
DUSP22	GO_BP	inactivation of MAPK activity involved in conjugation with cellular fusion (GO:0071511)	Dephosphorylation
DUSP22	GO_BP	inactivation of MAPK activity involved in osmosensory signaling pathway (GO:0000173)	Dephosphorylation
DUSP22	GO_BP	peptidyl-histidine dephosphorylation (GO:0035971)	Dephosphorylation
DUSP22	GO_BP	peptidyl-N-phospho-arginine dephosphorylation (GO:0098628)	Dephosphorylation
DUSP22	GO_BP	peptidyl-serine dephosphorylation (GO:0070262)	Dephosphorylation
DUSP22	GO_BP	peptidyl-threonine dephosphorylation (GO:0035970)	Dephosphorylation
DUSP22	GO_BP	peptidyl-tyrosine dephosphorylation (GO:0035335)	Dephosphorylation
DUSP22	GO_BP	negative regulation of cell proliferation (GO:0008285)	Development
DUSP22	GO_BP	positive regulation of cell proliferation (GO:0008284)	Development
DUSP22	GO_BP	regulation of cardiac muscle cell proliferation (GO:0060043)	Development
DUSP22	GO_BP	regulation of cell proliferation (GO:0042127)	Development
DUSP22	GO_BP	regulation of cell proliferation in bone marrow (GO:0071863)	Development
DUSP22	GO_BP	regulation of cell proliferation involved in compound eye morphogenesis (GO:2000495)	Development
DUSP22	GO_BP	regulation of cell proliferation involved in heart morphogenesis (GO:2000136)	Development
DUSP22	GO_BP	regulation of cell proliferation involved in imaginal disc-derived wing morphogenesis (GO:0090256)	Development
DUSP22	GO_BP	regulation of cell proliferation involved in kidney development (GO:1901722)	Development
DUSP22	GO_BP	regulation of cell proliferation involved in kidney morphogenesis (GO:0061006)	Development
DUSP22	GO_BP	regulation of cell proliferation involved in tissue homeostasis (GO:0060784)	Development
DUSP22	GO_BP	regulation of chorionic trophoblast cell proliferation (GO:1901382)	Development
DUSP22	GO_BP	regulation of epithelial cell proliferation (GO:0050678)	Development
DUSP22	GO_BP	regulation of fat cell proliferation (GO:0070344)	Development
DUSP22	GO_BP	regulation of fibroblast proliferation (GO:0048145)	Development
DUSP22	GO_BP	regulation of germ cell proliferation (GO:1905936)	Development
DUSP22	GO_BP	regulation of glial cell proliferation (GO:0060251)	Development
DUSP22	GO_BP	regulation of glycolytic process by negative regulation of transcription from RNA polymerase II promoter (GO:0072362)	Development
DUSP22	GO_BP	regulation of growth plate cartilage chondrocyte proliferation (GO:0003420)	Development
DUSP22	GO_BP	regulation of hair follicle cell proliferation (GO:0071336)	Development
DUSP22	GO_BP	regulation of hemocyte proliferation (GO:0035206)	Development
DUSP22	GO_BP	regulation of lipid transport by negative regulation of transcription from RNA polymerase II promoter (GO:0072368)	Development
DUSP22	GO_BP	regulation of mammary stem cell proliferation (GO:2000101)	Development
DUSP22	GO_BP	regulation of mesenchymal cell proliferation (GO:0010464)	Development
DUSP22	GO_BP	regulation of myoblast proliferation (GO:2000291)	Development
DUSP22	GO_BP	regulation of neural precursor cell proliferation (GO:2000177)	Development
DUSP22	GO_BP	regulation of osteoblast proliferation (GO:0033688)	Development
DUSP22	GO_BP	regulation of sebum secreting cell proliferation (GO:1904002)	Development
DUSP22	GO_BP	regulation of skeletal muscle cell proliferation (GO:0014857)	Development
DUSP22	GO_BP	regulation of smooth muscle cell proliferation (GO:0048660)	Development
DUSP22	GO_BP	regulation of stem cell proliferation (GO:0072091)	Development
DUSP22	GO_BP	regulation of synoviocyte proliferation (GO:1901645)	Development
DUSP22	GO_BP	regulation of translational initiation by eIF2 alpha dephosphorylation (GO:0036496)	Development
DUSP22	GO_BP	regulation of transport by negative regulation of transcription from RNA polymerase II promoter (GO:1900392)	Development
DUSP22	GO_BP	regulation of trophectodermal cell proliferation (GO:1904073)	Development
DUSP22	GO_BP	transforming growth factor beta receptor signaling pathway involved in determination of left/right asymmetry (GO:0035463)	Development
DUSP22	GO_BP	transforming growth factor beta receptor signaling pathway involved in heart development (GO:1905313)	Development
DUSP22	GO_BP	transforming growth factor beta receptor signaling pathway involved in neural plate anterior/posterior pattern formation (GO:0060826)	Development
DUSP22	GO_BP	transforming growth factor beta receptor signaling pathway involved in primary germ layer cell fate commitment (GO:0060797)	Development
DUSP22	GO_BP	transforming growth factor beta receptor signaling pathway involved in primitive streak formation (GO:0090010)	Development
DUSP22	GO_BP	transforming growth factor beta receptor signaling pathway involved in regulation of multicellular organism growth (GO:1901048)	Development
DUSP22	GO_BP	transforming growth factor receptor beta signaling pathway involved in oral/aboral axis specification (GO:0060835)	Development
DUSP22	GO_BP	regulation of cell proliferation involved in embryonic placenta development (GO:0060723)	Gene expression
DUSP22	GO_BP	inactivation of MAPK activity (GO:0000188)	Immune reactions
DUSP22	GO_BP	inactivation of MAPK activity involved in innate immune response (GO:0035423)	Immune reactions
DUSP22	GO_BP	inflammatory cell apoptotic process (GO:0006925)	Immune reactions
DUSP22	GO_BP	leukocyte apoptotic process (GO:0071887)	Immune reactions
DUSP22	GO_BP	positive regulation of JNK cascade (GO:0046330)	Immune reactions
DUSP22	GO_BP	positive regulation of JUN kinase activity (GO:0043507)	Immune reactions
DUSP22	GO_BP	regulation of leukocyte proliferation (GO:0070663)	Immune reactions
DUSP22	GO_BP	regulation of reactive oxygen species metabolic process by negative regulation of transcription from RNA polymerase II promoter (GO:1904489)	Immune reactions
DUSP22	GO_BP	transforming growth factor beta receptor complex assembly (GO:0007181)	Immune reactions
DUSP22	GO_BP	transforming growth factor beta receptor signaling pathway (GO:0007179)	Immune reactions
DUSP22	GO_BP	carbon catabolite repression of transcription from RNA polymerase II promoter (GO:0000437)	DNA and RNA processes
DUSP22	GO_BP	dephosphorylation of RNA polymerase II C-terminal domain (GO:0070940)	DNA and RNA processes
DUSP22	GO_BP	positive regulation of gluconeogenesis by negative regulation of transcription from RNA polymerase II promoter (GO:0035949)	DNA and RNA processes
DUSP22	GO_BP	protein dephosphorylation (GO:0006470)	DNA and RNA processes
DUSP22	GO_BP	regulation of cellular ketone metabolic process by negative regulation of transcription from RNA polymerase II promoter (GO:0072365)	DNA and RNA processes
DUSP22	GO_BP	transfer RNA gene-mediated silencing (GO:0061587)	DNA and RNA processes
DUSP22	GO_BP	negative regulation of cell-cell adhesion by negative regulation of transcription from RNA polymerase II promoter (GO:1900387)	DNA and RNA processes
DUSP22	GO_BP	negative regulation of cellular hyperosmotic salinity response by negative regulation of transcription from RNA polymerase II promoter (GO:1900464)	DNA and RNA processes
DUSP22	GO_BP	negative regulation of cellular response to alkaline pH by negative regulation of transcription from RNA polymerase II promoter (GO:1900463)	DNA and RNA processes
DUSP22	GO_BP	negative regulation of ceramide biosynthetic process by negative regulation of transcription from RNA Polymerase II promoter (GO:0061427)	DNA and RNA processes
DUSP22	GO_BP	negative regulation of filamentous growth of a population of unicellular organisms in response to starvation by negative regulation of transcription from RNA polymerase II promoter (GO:1902352)	DNA and RNA processes
DUSP22	GO_BP	negative regulation of G1/S transition of mitotic cell cycle by negative regulation of transcription from RNA polymerase II promoter (GO:1900477)	DNA and RNA processes
DUSP22	GO_BP	negative regulation of induction of conjugation with cellular fusion by negative regulation of transcription from RNA polymerase II promoter (GO:1902625)	DNA and RNA processes
DUSP22	GO_BP	negative regulation of inositol biosynthetic process by negative regulation of transcription from RNA polymerase II promoter (GO:1900471)	DNA and RNA processes
DUSP22	GO_BP	negative regulation of invasive growth in response to glucose limitation by negative regulation of transcription from RNA polymerase II promoter (GO:1900460)	DNA and RNA processes
DUSP22	GO_BP	negative regulation of mating type switching by negative regulation of transcription from RNA polymerase II promoter (GO:1900474)	DNA and RNA processes
DUSP22	GO_BP	negative regulation of mitochondrial unfolded protein response by negative regulation of transcription from RNA polymerase II promoter (GO:1904490)	DNA and RNA processes
DUSP22	GO_BP	negative regulation of neuron apoptotic process by negative regulation of transcription from RNA polymerase II promoter (GO:1904089)	DNA and RNA processes
DUSP22	GO_BP	negative regulation of oligopeptide transport by negative regulation of transcription from RNA polymerase II promoter (GO:0035952)	DNA and RNA processes
DUSP22	GO_BP	negative regulation of phosphatidylcholine biosynthetic process by negative regulation of transcription from RNA polymerase II promoter (GO:1900473)	DNA and RNA processes
DUSP22	GO_BP	negative regulation of phosphatidylserine biosynthetic process by negative regulation of transcription from RNA polymerase II promoter (GO:1900526)	DNA and RNA processes
DUSP22	GO_BP	negative regulation of pri-miRNA transcription from RNA polymerase II promoter (GO:1902894)	DNA and RNA processes
DUSP22	GO_BP	negative regulation of pseudohyphal growth by negative regulation of transcription from RNA polymerase II promoter (GO:1900462)	DNA and RNA processes
DUSP22	GO_BP	negative regulation of ribosomal protein gene transcription from RNA polymerase II promoter (GO:0010688)	DNA and RNA processes
DUSP22	GO_BP	negative regulation of snRNA transcription from RNA polymerase II promoter (GO:1905381)	DNA and RNA processes
DUSP22	GO_BP	negative regulation of telomeric RNA transcription from RNA pol II promoter (GO:1901581)	DNA and RNA processes
DUSP22	GO_BP	negative regulation of termination of RNA polymerase II transcription, poly(A)-coupled (GO:2000805)	DNA and RNA processes
DUSP22	GO_BP	negative regulation of transcription elongation from RNA polymerase II promoter (GO:0034244)	DNA and RNA processes
DUSP22	GO_BP	negative regulation of transcription from RNA polymerase II promoter (GO:0000122)	DNA and RNA processes
DUSP22	GO_BP	negative regulation of transcription from RNA polymerase II promoter by histone modification (GO:1903758)	DNA and RNA processes
DUSP22	GO_BP	negative regulation of transcription from RNA polymerase II promoter by pheromones (GO:0046020)	DNA and RNA processes
DUSP22	GO_BP	negative regulation of transcription from RNA polymerase II promoter during mitotic cell cycle (GO:0007070)	DNA and RNA processes
DUSP22	GO_BP	negative regulation of transcription from RNA polymerase II promoter in response to copper ion (GO:0061398)	DNA and RNA processes
DUSP22	GO_BP	negative regulation of transcription from RNA polymerase II promoter in response to iron (GO:0034396)	DNA and RNA processes
DUSP22	GO_BP	negative regulation of transcription from RNA polymerase II promoter in response to stress (GO:0097201)	DNA and RNA processes
DUSP22	GO_BP	negative regulation of transcription from RNA polymerase II promoter in response to UV-induced DNA damage (GO:0010768)	DNA and RNA processes
DUSP22	GO_BP	negative regulation of transcription from RNA polymerase II promoter involved in heart development (GO:1901227)	DNA and RNA processes
DUSP22	GO_BP	negative regulation of transcription from RNA polymerase II promoter involved in meiotic cell cycle (GO:0010674)	DNA and RNA processes
DUSP22	GO_BP	negative regulation of transcription from RNA polymerase II promoter involved in smooth muscle cell differentiation (GO:2000820)	DNA and RNA processes
DUSP22	GO_BP	negative regulation of transcription initiation from RNA polymerase II promoter (GO:0060633)	DNA and RNA processes
GTF2F1	GO_BP	fibroblast growth factor receptor signaling pathway involved in forebrain neuroblast division (GO:0021875)	Development
GTF2F1	GO_BP	fibroblast growth factor receptor signaling pathway involved in forebrain neuron fate commitment (GO:0021899)	Development
GTF2F1	GO_BP	fibroblast growth factor receptor signaling pathway involved in heart development (GO:0061313)	Development
GTF2F1	GO_BP	fibroblast growth factor receptor signaling pathway involved in heart induction (GO:0003135)	Development
GTF2F1	GO_BP	fibroblast growth factor receptor signaling pathway involved in hemopoiesis (GO:0035603)	Development
GTF2F1	GO_BP	fibroblast growth factor receptor signaling pathway involved in lung induction (GO:0060499)	Development
GTF2F1	GO_BP	fibroblast growth factor receptor signaling pathway involved in mammary gland specification (GO:0060595)	Development
GTF2F1	GO_BP	fibroblast growth factor receptor signaling pathway involved in negative regulation of apoptotic process in bone marrow (GO:0035602)	Development
GTF2F1	GO_BP	fibroblast growth factor receptor signaling pathway involved in neural plate anterior/posterior pattern formation (GO:0060825)	Development
GTF2F1	GO_BP	fibroblast growth factor receptor signaling pathway involved in orbitofrontal cortex development (GO:0035607)	Development
GTF2F1	GO_BP	fibroblast growth factor receptor signaling pathway involved in positive regulation of cell proliferation in bone marrow (GO:0035604)	Development
GTF2F1	GO_BP	fibroblast growth factor receptor signaling pathway involved in somitogenesis (GO:0090243)	Development
GTF2F1	GO_BP	fibroblast growth factor receptor signaling pathway involved in spinal cord anterior/posterior pattern formation (GO:0021907)	Development
GTF2F1	GO_BP	fibroblast growth factor receptor signaling pathway involved in ureteric bud formation (GO:2000699)	Development
GTF2F1	GO_BP	lagging strand elongation (GO:0006273)	Development
GTF2F1	GO_BP	leading strand elongation (GO:0006272)	Development
GTF2F1	GO_BP	positive regulation of MAPKKK cascade by fibroblast growth factor receptor signaling pathway (GO:0090080)	Development
GTF2F1	Reactome	Gene Expression_Homo sapiens_R-HSA-74160	Gene expression
GTF2F1	GO_BP	7-methylguanosine mRNA capping (GO:0006370)	DNA and RNA processes
GTF2F1	GO_BP	alternative mRNA splicing, via spliceosome (GO:0000380)	DNA and RNA processes
GTF2F1	GO_BP	maintenance of transcriptional fidelity during DNA-templated transcription elongation from RNA polymerase II promoter (GO:0001193)	DNA and RNA processes
GTF2F1	GO_BP	mitochondrial RNA metabolic process (GO:0000959)	DNA and RNA processes
GTF2F1	GO_BP	mRNA cis splicing, via spliceosome (GO:0045292)	DNA and RNA processes
GTF2F1	GO_BP	mRNA metabolic process (GO:0016071)	DNA and RNA processes
GTF2F1	GO_BP	mRNA splicing, via spliceosome (GO:0000398)	DNA and RNA processes
GTF2F1	GO_BP	mRNA trans splicing, via spliceosome (GO:0000365)	DNA and RNA processes
GTF2F1	GO_BP	mRNA transcription from RNA polymerase II promoter (GO:0042789)	DNA and RNA processes
GTF2F1	GO_BP	ncRNA metabolic process (GO:0034660)	DNA and RNA processes
GTF2F1	GO_BP	negative regulation of arginine catabolic process by transcription from RNA polymerase II promoter (GO:0100045)	DNA and RNA processes
GTF2F1	GO_BP	negative regulation of cell-cell adhesion by transcription from RNA polymerase II promoter (GO:0100017)	DNA and RNA processes
GTF2F1	GO_BP	negative regulation of cellular amino acid biosynthetic process by transcription from RNA polymerase II promoter (GO:0100025)	DNA and RNA processes
GTF2F1	GO_BP	negative regulation of cellular hyperosmotic salinity response by transcription from RNA polymerase II promoter (GO:0100044)	DNA and RNA processes
GTF2F1	GO_BP	negative regulation of cellular response to alkaline pH by transcription from RNA polymerase II promoter (GO:0100043)	DNA and RNA processes
GTF2F1	GO_BP	negative regulation of ceramide biosynthetic process by transcription from RNA polymerase II promoter (GO:0100007)	DNA and RNA processes
GTF2F1	GO_BP	negative regulation of filamentous growth of a population of unicellular organisms in response to starvation by transcription from RNA polymerase II promoter (GO:0100064)	DNA and RNA processes
GTF2F1	GO_BP	negative regulation of G1/S transition of mitotic cell cycle by transcription from RNA polymerase II promoter (GO:0100052)	DNA and RNA processes
GTF2F1	GO_BP	negative regulation of invasive growth in response to glucose limitation by transcription from RNA polymerase II promoter (GO:0100040)	DNA and RNA processes
GTF2F1	GO_BP	negative regulation of mating type switching by transcription from RNA polymerase II promoter (GO:0100050)	DNA and RNA processes
GTF2F1	GO_BP	negative regulation of neuron apoptotic process by transcription from RNA polymerase II promoter (GO:0100069)	DNA and RNA processes
GTF2F1	GO_BP	negative regulation of phosphatidylcholine biosynthetic process by transcription from RNA polymerase II promoter (GO:0100049)	DNA and RNA processes
GTF2F1	GO_BP	negative regulation of phosphatidylserine biosynthetic process by transcription from RNA polymerase II promoter (GO:0100056)	DNA and RNA processes
GTF2F1	GO_BP	negative regulation of pseudohyphal growth by transcription from RNA polymerase II promoter (GO:0100042)	DNA and RNA processes
GTF2F1	GO_BP	positive regulation by host of viral transcription (GO:0043923)	DNA and RNA processes
GTF2F1	GO_BP	positive regulation of arginine biosynthetic process by transcription from RNA polymerase II promoter (GO:0100046)	DNA and RNA processes
GTF2F1	GO_BP	positive regulation of cellular alcohol catabolic process by transcription from RNA polymerase II promoter (GO:0100037)	DNA and RNA processes
GTF2F1	GO_BP	positive regulation of DNA repair by transcription from RNA polymerase II promoter (GO:0100026)	DNA and RNA processes
GTF2F1	GO_BP	positive regulation of ethanol catabolic process by transcription from RNA polymerase II promoter (GO:0100005)	DNA and RNA processes
GTF2F1	GO_BP	positive regulation of fatty acid beta-oxidation by transcription from RNA polymerase II promoter (GO:0100013)	DNA and RNA processes
GTF2F1	GO_BP	positive regulation of filamentous growth of a population of unicellular organisms in response to starvation by transcription from RNA polymerase II promoter (GO:1904740)	DNA and RNA processes
GTF2F1	GO_BP	positive regulation of flocculation via cell wall protein-carbohydrate interaction by transcription from RNA polymerase II promoter (GO:0100054)	DNA and RNA processes
GTF2F1	GO_BP	positive regulation of mating type switching by transcription from RNA polymerase II promoter (GO:0100014)	DNA and RNA processes
GTF2F1	GO_BP	positive regulation of peroxisome organization by transcription from RNA polymerase II promoter (GO:0100004)	DNA and RNA processes
GTF2F1	GO_BP	positive regulation of phospholipid biosynthetic process by transcription from RNA polymerase II promoter (GO:0100032)	DNA and RNA processes
GTF2F1	GO_BP	positive regulation of posterior neural plate formation by fibroblast growth factor receptor signaling pathway (GO:0060787)	DNA and RNA processes
GTF2F1	GO_BP	positive regulation of pseudohyphal growth by transcription from RNA polymerase II promoter (GO:0100041)	DNA and RNA processes
GTF2F1	GO_BP	positive regulation of purine nucleotide biosynthetic process by transcription from RNA polymerase II promoter (GO:0100036)	DNA and RNA processes
GTF2F1	GO_BP	positive regulation of pyrimidine-containing compound salvage by transcription from RNA polymerase II promoter (GO:0100068)	DNA and RNA processes
GTF2F1	GO_BP	positive regulation of sulfate assimilation by transcription from RNA polymerase II promoter (GO:0100053)	DNA and RNA processes
GTF2F1	GO_BP	positive regulation of viral transcription (GO:0050434)	DNA and RNA processes
GTF2F1	GO_BP	pri-miRNA transcription from RNA polymerase II promoter (GO:0061614)	DNA and RNA processes
GTF2F1	GO_BP	promoter clearance from RNA polymerase II promoter (GO:0001111)	DNA and RNA processes
GTF2F1	GO_BP	recruitment of mRNA capping enzyme to RNA polymerase II holoenzyme complex (GO:0036031)	DNA and RNA processes
GTF2F1	GO_BP	regulation of cAMP-mediated signaling by transcription from RNA polymerase II promoter (GO:0100019)	DNA and RNA processes
GTF2F1	GO_BP	regulation of carbohydrate metabolic process by transcription from RNA polymerase II promoter (GO:0100024)	DNA and RNA processes
GTF2F1	GO_BP	regulation of cellular response to oxidative stress by transcription from RNA polymerase II promoter (GO:0100038)	DNA and RNA processes
GTF2F1	GO_BP	regulation of conjugation with cellular fusion by transcription from RNA polymerase II promoter (GO:0100028)	DNA and RNA processes
GTF2F1	GO_BP	regulation of fatty acid biosynthetic process by transcription from RNA polymerase II promoter (GO:0100070)	DNA and RNA processes
GTF2F1	GO_BP	regulation of fungal-type cell wall biogenesis by transcription from RNA polymerase II promoter (GO:0100033)	DNA and RNA processes
GTF2F1	GO_BP	regulation of meiotic nuclear division by transcription from RNA polymerase II promoter (GO:0100023)	DNA and RNA processes
GTF2F1	GO_BP	regulation of phenotypic switching by transcription from RNA polymerase II promoter (GO:0100057)	DNA and RNA processes
GTF2F1	GO_BP	regulation of pyrimidine nucleotide biosynthetic process by transcription from RNA polymerase II promoter (GO:0100039)	DNA and RNA processes
GTF2F1	GO_BP	regulation of thiamine biosynthetic process by transcription from RNA polymerase II promoter (GO:0100016)	DNA and RNA processes
GTF2F1	GO_BP	regulation of transport by transcription from RNA polymerase II promoter (GO:0100020)	DNA and RNA processes
GTF2F1	GO_BP	RNA biosynthetic process (GO:0032774)	DNA and RNA processes
GTF2F1	GO_BP	RNA catabolic process (GO:0006401)	DNA and RNA processes
GTF2F1	GO_BP	RNA exon ligation (GO:0000378)	DNA and RNA processes
GTF2F1	GO_BP	RNA metabolic process (GO:0016070)	DNA and RNA processes
GTF2F1	GO_BP	RNA modification (GO:0009451)	DNA and RNA processes
GTF2F1	GO_BP	RNA phosphodiester bond hydrolysis (GO:0090501)	DNA and RNA processes
GTF2F1	GO_BP	RNA polyadenylation (GO:0043631)	DNA and RNA processes
GTF2F1	GO_BP	RNA polymerase II transcriptional preinitiation complex assembly (GO:0051123)	DNA and RNA processes
GTF2F1	GO_BP	RNA processing (GO:0006396)	DNA and RNA processes
GTF2F1	GO_BP	RNA repair (GO:0042245)	DNA and RNA processes
GTF2F1	GO_BP	RNA replication (GO:0039703)	DNA and RNA processes
GTF2F1	GO_BP	RNA secondary structure unwinding (GO:0010501)	DNA and RNA processes
GTF2F1	GO_BP	RNA-directed DNA methylation (GO:0080188)	DNA and RNA processes
GTF2F1	GO_BP	snoRNA transcription from an RNA polymerase II promoter (GO:0001015)	DNA and RNA processes
GTF2F1	GO_BP	snRNA transcription from RNA polymerase II promoter (GO:0042795)	DNA and RNA processes
GTF2F1	GO_BP	spliceosomal complex assembly (GO:0000245)	DNA and RNA processes
GTF2F1	GO_BP	spliceosomal complex disassembly (GO:0000390)	DNA and RNA processes
GTF2F1	GO_BP	spliceosomal conformational changes to generate catalytic conformation (GO:0000393)	DNA and RNA processes
GTF2F1	GO_BP	spliceosomal snRNP assembly (GO:0000387)	DNA and RNA processes
GTF2F1	GO_BP	telomeric repeat-containing RNA transcription from RNA pol II promoter (GO:0097394)	DNA and RNA processes
GTF2F1	GO_BP	termination of RNA polymerase II transcription (GO:0006369)	DNA and RNA processes
GTF2F1	GO_BP	transcription elongation from RNA polymerase II promoter (GO:0006368)	DNA and RNA processes
GTF2F1	GO_BP	transcription from RNA polymerase II promoter (GO:0006366)	DNA and RNA processes
GTF2F1	GO_BP	transcription initiation from RNA polymerase II promoter (GO:0006367)	DNA and RNA processes
GTF2F1	GO_BP	transcriptional open complex formation at RNA polymerase II promoter (GO:0001113)	DNA and RNA processes
GTF2F1	GO_BP	transcriptional start site selection at RNA polymerase II promoter (GO:0001174)	DNA and RNA processes
GTF2F1	GO_BP	tRNA threonylcarbamoyladenosine metabolic process (GO:0070525)	DNA and RNA processes
GTF2F1	GO_MF	AU-rich element binding (GO:0017091)	DNA and RNA processes
GTF2F1	GO_MF	base pairing with RNA (GO:0000498)	DNA and RNA processes
GTF2F1	GO_MF	BRE binding (GO:0042835)	DNA and RNA processes
GTF2F1	GO_MF	double-stranded RNA binding (GO:0003725)	DNA and RNA processes
GTF2F1	GO_MF	G-quadruplex RNA binding (GO:0002151)	DNA and RNA processes
GTF2F1	GO_MF	GU repeat RNA binding (GO:1990605)	DNA and RNA processes
GTF2F1	GO_MF	histone pre-mRNA DCP binding (GO:0071208)	DNA and RNA processes
GTF2F1	GO_MF	ligand-dependent nuclear receptor transcription coactivator activity (GO:0030374)	DNA and RNA processes
GTF2F1	GO_MF	miRNA binding (GO:0035198)	DNA and RNA processes
GTF2F1	GO_MF	misfolded RNA binding (GO:0034336)	DNA and RNA processes
GTF2F1	GO_MF	mRNA binding (GO:0003729)	DNA and RNA processes
GTF2F1	GO_MF	N6-methyladenosine-containing RNA binding (GO:1990247)	DNA and RNA processes
GTF2F1	GO_MF	piRNA binding (GO:0034584)	DNA and RNA processes
GTF2F1	GO_MF	pre-miRNA binding (GO:0070883)	DNA and RNA processes
GTF2F1	GO_MF	pre-mRNA binding (GO:0036002)	DNA and RNA processes
GTF2F1	GO_MF	primary miRNA binding (GO:0070878)	DNA and RNA processes
GTF2F1	GO_MF	protein phosphatase 1 binding (GO:0008157)	DNA and RNA processes
GTF2F1	GO_MF	protein phosphatase 2A binding (GO:0051721)	DNA and RNA processes
GTF2F1	GO_MF	protein phosphatase 2B binding (GO:0030346)	DNA and RNA processes
GTF2F1	GO_MF	protein phosphatase 5 binding (GO:1990634)	DNA and RNA processes
GTF2F1	GO_MF	protein phosphatase activator activity (GO:0072542)	DNA and RNA processes
GTF2F1	GO_MF	protein phosphatase binding (GO:0019903)	DNA and RNA processes
GTF2F1	GO_MF	regulatory region RNA binding (GO:0001069)	DNA and RNA processes
GTF2F1	GO_MF	ribonuclease P RNA binding (GO:0033204)	DNA and RNA processes
GTF2F1	GO_MF	RNA binding (GO:0003723)	DNA and RNA processes
GTF2F1	GO_MF	RNA cap binding (GO:0000339)	DNA and RNA processes
GTF2F1	GO_MF	RNA polymerase II transcription coactivator activity (GO:0001105)	DNA and RNA processes
GTF2F1	GO_MF	RNA stem-loop binding (GO:0035613)	DNA and RNA processes
GTF2F1	GO_MF	rRNA binding (GO:0019843)	DNA and RNA processes
GTF2F1	GO_MF	single-stranded RNA binding (GO:0003727)	DNA and RNA processes
GTF2F1	GO_MF	siRNA binding (GO:0035197)	DNA and RNA processes
GTF2F1	GO_MF	snoRNA binding (GO:0030515)	DNA and RNA processes
GTF2F1	GO_MF	snRNA binding (GO:0017069)	DNA and RNA processes
GTF2F1	GO_MF	telomerase RNA binding (GO:0070034)	DNA and RNA processes
GTF2F1	GO_MF	telomeric repeat-containing RNA binding (GO:0061752)	DNA and RNA processes
GTF2F1	GO_MF	transcription coactivator activity (GO:0003713)	DNA and RNA processes
GTF2F1	GO_MF	translation factor activity, RNA binding (GO:0008135)	DNA and RNA processes
GTF2F1	GO_MF	tRNA binding (GO:0000049)	DNA and RNA processes
GTF2F1	KEGG	Basal transcription factors_Homo sapiens_hsa03022	DNA and RNA processes
GTF2F1	Reactome	Elongation arrest and recovery_Homo sapiens_R-HSA-112387	DNA and RNA processes
GTF2F1	Reactome	Formation of RNA Pol II elongation complex_Homo sapiens_R-HSA-112382	DNA and RNA processes
GTF2F1	Reactome	Formation of the Early Elongation Complex_Homo sapiens_R-HSA-113418	DNA and RNA processes
GTF2F1	Reactome	Generic Transcription Pathway_Homo sapiens_R-HSA-212436	DNA and RNA processes
GTF2F1	Reactome	mRNA Capping_Homo sapiens_R-HSA-72086	DNA and RNA processes
GTF2F1	Reactome	mRNA Splicing - Major Pathway_Homo sapiens_R-HSA-72163	DNA and RNA processes
GTF2F1	Reactome	mRNA Splicing - Minor Pathway_Homo sapiens_R-HSA-72165	DNA and RNA processes
GTF2F1	Reactome	mRNA Splicing_Homo sapiens_R-HSA-72172	DNA and RNA processes
GTF2F1	Reactome	Processing of Capped Intron-Containing Pre-mRNA_Homo sapiens_R-HSA-72203	DNA and RNA processes
GTF2F1	Reactome	RNA Pol II CTD phosphorylation and interaction with CE_Homo sapiens_R-HSA-167160	DNA and RNA processes
GTF2F1	Reactome	RNA Pol II CTD phosphorylation and interaction with CE_Homo sapiens_R-HSA-77075	DNA and RNA processes
GTF2F1	Reactome	RNA Polymerase II Pre-transcription Events_Homo sapiens_R-HSA-674695	DNA and RNA processes
GTF2F1	Reactome	RNA Polymerase II Promoter Escape_Homo sapiens_R-HSA-73776	DNA and RNA processes
GTF2F1	Reactome	RNA polymerase II transcribes snRNA genes_Homo sapiens_R-HSA-6807505	DNA and RNA processes
GTF2F1	Reactome	RNA Polymerase II Transcription Elongation_Homo sapiens_R-HSA-75955	DNA and RNA processes
GTF2F1	Reactome	RNA Polymerase II Transcription Initiation And Promoter Clearance_Homo sapiens_R-HSA-76042	DNA and RNA processes
GTF2F1	Reactome	RNA Polymerase II Transcription Initiation_Homo sapiens_R-HSA-75953	DNA and RNA processes
GTF2F1	Reactome	RNA Polymerase II Transcription Pre-Initiation And Promoter Opening_Homo sapiens_R-HSA-73779	DNA and RNA processes
GTF2F1	Reactome	RNA Polymerase II Transcription_Homo sapiens_R-HSA-73857	DNA and RNA processes
GTF2F1	Reactome	TP53 Regulates Transcription of DNA Repair Genes_Homo sapiens_R-HSA-6796648	DNA and RNA processes
GTF2F1	Reactome	Transcriptional Regulation by TP53_Homo sapiens_R-HSA-3700989	DNA and RNA processes
GTF2F1	GO_BP	fibroblast growth factor receptor apoptotic signaling pathway (GO:1902178)	Signal transduction
GTF2F1	GO_BP	fibroblast growth factor receptor signaling pathway (GO:0008543)	Signal transduction
GTF2F1	Reactome	Diseases of signal transduction_Homo sapiens_R-HSA-5663202	Signal transduction
GTF2F1	Reactome	FGFR2 alternative splicing_Homo sapiens_R-HSA-6803529	Signal transduction
GTF2F1	Reactome	FGFR2 mutant receptor activation_Homo sapiens_R-HSA-1839126	Signal transduction
GTF2F1	Reactome	Signal Transduction_Homo sapiens_R-HSA-162582	Signal transduction
GTF2F1	Reactome	Signaling by FGFR_Homo sapiens_R-HSA-190236	Signal transduction
GTF2F1	Reactome	Signaling by FGFR2_Homo sapiens_R-HSA-5654738	Signal transduction
GTF2F1	Reactome	Abortive elongation of HIV-1 transcript in the absence of Tat_Homo sapiens_R-HSA-167242	Virus life cycle
GTF2F1	Reactome	Disease_Homo sapiens_R-HSA-1643685	Virus life cycle
GTF2F1	Reactome	Formation of HIV elongation complex in the absence of HIV Tat_Homo sapiens_R-HSA-167152	Virus life cycle
GTF2F1	Reactome	Formation of HIV-1 elongation complex containing HIV-1 Tat_Homo sapiens_R-HSA-167200	Virus life cycle
GTF2F1	Reactome	Formation of the HIV-1 Early Elongation Complex_Homo sapiens_R-HSA-167158	Virus life cycle
GTF2F1	Reactome	HIV elongation arrest and recovery_Homo sapiens_R-HSA-167287	Virus life cycle
GTF2F1	Reactome	HIV Infection_Homo sapiens_R-HSA-162906	Virus life cycle
GTF2F1	Reactome	HIV Life Cycle_Homo sapiens_R-HSA-162587	Virus life cycle
GTF2F1	Reactome	HIV Transcription Elongation_Homo sapiens_R-HSA-167169	Virus life cycle
GTF2F1	Reactome	HIV Transcription Initiation_Homo sapiens_R-HSA-167161	Virus life cycle
GTF2F1	Reactome	Infectious disease_Homo sapiens_R-HSA-5663205	Virus life cycle
GTF2F1	Reactome	Influenza Infection_Homo sapiens_R-HSA-168254	Virus life cycle
GTF2F1	Reactome	Influenza Life Cycle_Homo sapiens_R-HSA-168255	Virus life cycle
GTF2F1	Reactome	Influenza Viral RNA Transcription and Replication_Homo sapiens_R-HSA-168273	Virus life cycle
GTF2F1	Reactome	Late Phase of HIV Life Cycle_Homo sapiens_R-HSA-162599	Virus life cycle
GTF2F1	Reactome	Pausing and recovery of HIV elongation_Homo sapiens_R-HSA-167290	Virus life cycle
GTF2F1	Reactome	Pausing and recovery of Tat-mediated HIV elongation_Homo sapiens_R-HSA-167238	Virus life cycle
GTF2F1	Reactome	RNA Polymerase II HIV Promoter Escape_Homo sapiens_R-HSA-167162	Virus life cycle
GTF2F1	Reactome	Signaling by FGFR in disease_Homo sapiens_R-HSA-1226099	Virus life cycle
GTF2F1	Reactome	Signaling by FGFR2 IIIa TM_Homo sapiens_R-HSA-8851708	Virus life cycle
GTF2F1	Reactome	Signaling by FGFR2 in disease_Homo sapiens_R-HSA-5655253	Virus life cycle
GTF2F1	Reactome	Tat-mediated elongation of the HIV-1 transcript_Homo sapiens_R-HSA-167246	Virus life cycle
GTF2F1	Reactome	Tat-mediated HIV elongation arrest and recovery_Homo sapiens_R-HSA-167243	Virus life cycle
GTF2F1	Reactome	Transcription of the HIV genome_Homo sapiens_R-HSA-167172	Virus life cycle
GTF2F1	Reactome	Viral Messenger RNA Synthesis_Homo sapiens_R-HSA-168325	Virus life cycle
GTF2F1, PLEC	GO_MF	21U-RNA binding (GO:0034583)	DNA and RNA processes
GTF2F1, PLEC	GO_MF	7S RNA binding (GO:0008312)	DNA and RNA processes
GTF2F1, PLEC	GO_MF	alpha-aminoacyl-tRNA binding (GO:1904678)	DNA and RNA processes
IP6K3	Reactome	Metabolism_Homo sapiens_R-HSA-1430728	Metabolism
IP6K3	GO_BP	1-phosphatidyl-1D-myo-inositol 3,5-bisphosphate metabolic process (GO:1903100)	Phosphorylation
IP6K3	GO_BP	1-phosphatidyl-1D-myo-inositol 4,5-bisphosphate metabolic process (GO:1902633)	Phosphorylation
IP6K3	GO_BP	actin phosphorylation (GO:0031289)	Phosphorylation
IP6K3	GO_BP	common-partner SMAD protein phosphorylation (GO:0007182)	Phosphorylation
IP6K3	GO_BP	diphosphoinositol polyphosphate metabolic process (GO:0071543)	Phosphorylation
IP6K3	GO_BP	DNA damage induced protein phosphorylation (GO:0006975)	Phosphorylation
IP6K3	GO_BP	GPI anchor metabolic process (GO:0006505)	Phosphorylation
IP6K3	GO_BP	histone phosphorylation (GO:0016572)	Phosphorylation
IP6K3	GO_BP	I-kappaB phosphorylation (GO:0007252)	Phosphorylation
IP6K3	GO_BP	inhibitory G-protein coupled receptor phosphorylation (GO:0002030)	Phosphorylation
IP6K3	GO_BP	inositol phosphate biosynthetic process (GO:0032958)	Phosphorylation
IP6K3	GO_BP	inositol phosphate catabolic process (GO:0071545)	Phosphorylation
IP6K3	GO_BP	inositol phosphate metabolic process (GO:0043647)	Phosphorylation
IP6K3	GO_BP	inositol trisphosphate metabolic process (GO:0032957)	Phosphorylation
IP6K3	GO_BP	myo-inositol hexakisphosphate metabolic process (GO:0033517)	Phosphorylation
IP6K3	GO_BP	negative regulation of protein kinase activity by protein phosphorylation (GO:0100002)	Phosphorylation
IP6K3	GO_BP	pathway-restricted SMAD protein phosphorylation (GO:0060389)	Phosphorylation
IP6K3	GO_BP	peptidyl-arginine phosphorylation (GO:0018109)	Phosphorylation
IP6K3	GO_BP	peptidyl-aspartic acid phosphorylation (GO:0018217)	Phosphorylation
IP6K3	GO_BP	peptidyl-cysteine phosphorylation (GO:0018218)	Phosphorylation
IP6K3	GO_BP	peptidyl-histidine phosphorylation (GO:0018106)	Phosphorylation
IP6K3	GO_BP	peptidyl-serine phosphorylation (GO:0018105)	Phosphorylation
IP6K3	GO_BP	peptidyl-threonine phosphorylation (GO:0018107)	Phosphorylation
IP6K3	GO_BP	peptidyl-tyrosine phosphorylation (GO:0018108)	Phosphorylation
IP6K3	GO_BP	phosphatidylinositol 5-phosphate metabolic process (GO:1904562)	Phosphorylation
IP6K3	GO_BP	phosphatidylinositol acyl-chain remodeling (GO:0036149)	Phosphorylation
IP6K3	GO_BP	phosphatidylinositol biosynthetic process (GO:0006661)	Phosphorylation
IP6K3	GO_BP	phosphatidylinositol catabolic process (GO:0031161)	Phosphorylation
IP6K3	GO_BP	phosphatidylinositol dephosphorylation (GO:0046856)	Phosphorylation
IP6K3	GO_BP	phosphatidylinositol metabolic process (GO:0046488)	Phosphorylation
IP6K3	GO_BP	phosphatidylinositol phosphorylation (GO:0046854)	Phosphorylation
IP6K3	GO_BP	phosphorylation of RNA polymerase II C-terminal domain (GO:0070816)	Phosphorylation
IP6K3	GO_BP	protein autophosphorylation (GO:0046777)	Phosphorylation
IP6K3	GO_BP	protein phosphorylation (GO:0006468)	Phosphorylation
IP6K3	GO_BP	protein phosphorylation involved in cellular protein catabolic process (GO:1902002)	Phosphorylation
IP6K3	GO_BP	protein phosphorylation involved in DNA double-strand break processing (GO:1990802)	Phosphorylation
IP6K3	GO_BP	protein phosphorylation involved in double-strand break repair via nonhomologous end joining (GO:1990804)	Phosphorylation
IP6K3	GO_BP	protein phosphorylation involved in mitotic spindle assembly (GO:1990801)	Phosphorylation
IP6K3	GO_BP	protein phosphorylation involved in protein localization to spindle microtubule (GO:1990803)	Phosphorylation
IP6K3	GO_BP	regulation of translational initiation by eIF2 alpha phosphorylation (GO:0010998)	Phosphorylation
IP6K3	GO_MF	inositol 5-diphosphate pentakisphosphate 5-kinase activity (GO:0052836)	Phosphorylation
IP6K3	GO_MF	inositol diphosphate tetrakisphosphate kinase activity (GO:0052839)	Phosphorylation
IP6K3	GO_MF	inositol heptakisphosphate kinase activity (GO:0000829)	Phosphorylation
IP6K3	GO_MF	inositol hexakisphosphate kinase activity (GO:0000828)	Phosphorylation
IP6K3	GO_MF	inositol-1,3,4,5,6-pentakisphosphate kinase activity (GO:0000827)	Phosphorylation
IP6K3	KEGG	Phosphatidylinositol signaling system_Homo sapiens_hsa04070	Phosphorylation
IP6K3	Reactome	Inositol phosphate metabolism_Homo sapiens_R-HSA-1483249	Phosphorylation
IP6K3	Reactome	Synthesis of pyrophosphates in the cytosol_Homo sapiens_R-HSA-1855167	Phosphorylation
IP6K3	GO_BP	JUN phosphorylation (GO:0007258)	Signal transduction
MTA1	GO_BP	cellular response to ionizing radiation (GO:0071479)	Cellular response
MTA1	GO_BP	cellular response to lipopolysaccharide (GO:0071222)	Cellular response
MTA1	GO_BP	detection of lipopolysaccharide (GO:0032497)	Cellular response
MTA1	GO_BP	entrainment of circadian clock by photoperiod (GO:0043153)	Cellular response
MTA1	GO_BP	response to gamma radiation (GO:0010332)	Cellular response
MTA1	GO_BP	response to ionizing radiation (GO:0010212)	Cellular response
MTA1	GO_BP	response to lipopolysaccharide (GO:0032496)	Cellular response
MTA1	GO_BP	response to X-ray (GO:0010165)	Cellular response
MTA1	GO_BP	DNA double-strand break processing (GO:0000729)	DNA and RNA processes
MTA1	GO_BP	double-strand break repair (GO:0006302)	DNA and RNA processes
MTA1	GO_BP	double-strand break repair via homologous recombination (GO:0000724)	DNA and RNA processes
MTA1	GO_BP	double-strand break repair via nonhomologous end joining (GO:0006303)	DNA and RNA processes
MTA1	GO_BP	double-strand break repair via single-strand annealing (GO:0045002)	DNA and RNA processes
MTA1	GO_BP	mitochondrial double-strand break repair (GO:0097551)	DNA and RNA processes
MTA1	GO_MF	NAD-dependent histone deacetylase activity (GO:0017136)	Epigenetic regulation
MTA1	GO_MF	NAD-independent histone deacetylase activity (GO:0045129)	Epigenetic regulation
MTA1	GO_MF	histone deacetylase activity (GO:0004407)	Epigenetic regulation
MTA1	GO_MF	histone deacetylase activity (H3-K14 specific) (GO:0031078)	Epigenetic regulation
MTA1	GO_MF	histone deacetylase activity (H3-K4 specific) (GO:1990162)	Epigenetic regulation
MTA1	GO_MF	histone deacetylase activity (H3-K9 specific) (GO:0032129)	Epigenetic regulation
MTA1	GO_MF	histone deacetylase activity (H4-K16 specific) (GO:0034739)	Epigenetic regulation
MTA1	Reactome	Chromatin modifying enzymes_Homo sapiens_R-HSA-3247509	Epigenetic regulation
MTA1	Reactome	Chromatin organization_Homo sapiens_R-HSA-4839726	Epigenetic regulation
MTA1	Reactome	Epigenetic regulation of gene expression_Homo sapiens_R-HSA-212165	Epigenetic regulation
MTA1	Reactome	HDACs deacetylate histones_Homo sapiens_R-HSA-3214815	Epigenetic regulation
MTA1	Reactome	Positive epigenetic regulation of rRNA expression_Homo sapiens_R-HSA-5250913	Epigenetic regulation
MTA1	Reactome	Post-translational protein modification_Homo sapiens_R-HSA-597592	Epigenetic regulation
MTA1	GO_BP	negative regulation of gene expression, epigenetic (GO:0045814)	Gene expression
MTA1	GO_BP	positive regulation of gene expression, epigenetic (GO:0045815)	Gene expression
MTA1	GO_BP	regulation of gene expression by genetic imprinting (GO:0006349)	Gene expression
MTA1	GO_BP	regulation of gene expression, epigenetic (GO:0040029)	Gene expression
MTA1	Reactome	Gene Expression_Homo sapiens_R-HSA-74160	Gene expression
MTA1	GO_BP	modulation by organism of inflammatory response of other organism involved in symbiotic interaction (GO:0052256)	Immune reactions
MTA1	GO_BP	negative regulation of inflammatory response (GO:0050728)	Immune reactions
MTA1	GO_BP	positive regulation of inflammatory response (GO:0050729)	Immune reactions
MTA1	GO_BP	regulation of acute inflammatory response (GO:0002673)	Immune reactions
MTA1	GO_BP	regulation of chronic inflammatory response (GO:0002676)	Immune reactions
MTA1	GO_BP	regulation of cytokine production involved in inflammatory response (GO:1900015)	Immune reactions
MTA1	GO_BP	regulation of histamine secretion by mast cell (GO:1903593)	Immune reactions
MTA1	GO_BP	regulation of inflammatory response (GO:0050727)	Immune reactions
MTA1	GO_BP	regulation of inflammatory response by sphingosine-1-phosphate signaling pathway (GO:0003378)	Immune reactions
MTA1	GO_BP	regulation of inflammatory response to antigenic stimulus (GO:0002861)	Immune reactions
MTA1	GO_BP	regulation of inflammatory response to wounding (GO:0106014)	Immune reactions
MTA1	GO_BP	regulation of leukotriene production involved in inflammatory response (GO:0035490)	Immune reactions
MTA1	GO_BP	regulation of respiratory burst involved in inflammatory response (GO:0060264)	Immune reactions
MTA1	GO_BP	anaphase-promoting complex-dependent catabolic process (GO:0031145)	Metabolism
MTA1	GO_BP	dosage compensation (GO:0007549)	Metabolism
MTA1	GO_BP	mitochondria-associated ubiquitin-dependent protein catabolic process (GO:0072671)	Metabolism
MTA1	GO_BP	positive regulation of protein autoubiquitination (GO:1902499)	Metabolism
MTA1	GO_BP	proteasome-mediated ubiquitin-dependent protein catabolic process (GO:0043161)	Metabolism
MTA1	GO_BP	protein autosumoylation (GO:1990466)	Metabolism
MTA1	GO_BP	protein denaturation involved in proteasomal ubiquitin-dependent protein catabolic process (GO:1902376)	Metabolism
MTA1	GO_BP	protein sumoylation (GO:0016925)	Metabolism
MTA1	GO_BP	ribosome-associated ubiquitin-dependent protein catabolic process (GO:1990116)	Metabolism
MTA1	GO_BP	SCF-dependent proteasomal ubiquitin-dependent protein catabolic process (GO:0031146)	Metabolism
MTA1	GO_BP	transcription factor catabolic process (GO:0036369)	Metabolism
MTA1	GO_BP	ubiquitin-dependent catabolism of misfolded proteins by cytoplasm-associated proteasome (GO:0071629)	Metabolism
MTA1	GO_BP	ubiquitin-dependent catabolism of misfolded proteins by nucleus-associated proteasome (GO:0071630)	Metabolism
MTA1	GO_BP	ubiquitin-dependent ERAD pathway (GO:0030433)	Metabolism
MTA1	GO_BP	ubiquitin-dependent protein catabolic process via the N-end rule pathway (GO:0071596)	Metabolism
MTA1	Reactome	Metabolism of proteins_Homo sapiens_R-HSA-392499	Metabolism
MTA1	GO_MF	bacterial-type RNA polymerase core promoter sequence-specific DNA binding (GO:0000985)	DNA and RNA processes
MTA1	GO_MF	core promoter binding (GO:0001047)	DNA and RNA processes
MTA1	GO_MF	core promoter sequence-specific DNA binding (GO:0001046)	DNA and RNA processes
MTA1	GO_MF	ligand-dependent nuclear receptor transcription coactivator activity (GO:0030374)	DNA and RNA processes
MTA1	GO_MF	mitochondrial RNA polymerase core promoter sequence-specific DNA binding (GO:0000997)	DNA and RNA processes
MTA1	GO_MF	RNA polymerase I CORE element sequence-specific DNA binding (GO:0001164)	DNA and RNA processes
MTA1	GO_MF	RNA polymerase II core promoter sequence-specific DNA binding (GO:0000979)	DNA and RNA processes
MTA1	GO_MF	RNA polymerase II repressing transcription factor binding (GO:0001103)	DNA and RNA processes
MTA1	GO_MF	RNA polymerase II transcription coactivator activity (GO:0001105)	DNA and RNA processes
MTA1	GO_MF	RNA polymerase II transcription corepressor activity (GO:0001106)	DNA and RNA processes
MTA1	GO_MF	transcription coactivator activity (GO:0003713)	DNA and RNA processes
MTA1	GO_MF	transcription corepressor activity (GO:0003714)	DNA and RNA processes
MTA1	Reactome	ERCC6 (CSB) and EHMT2 (G9a) positively regulate rRNA expression_Homo sapiens_R-HSA-427389	DNA and RNA processes
MTA1	Reactome	RNA Polymerase I Promoter Clearance_Homo sapiens_R-HSA-73854	DNA and RNA processes
MTA1	Reactome	RNA Polymerase I Transcription Initiation_Homo sapiens_R-HSA-73762	DNA and RNA processes
MTA1	Reactome	RNA Polymerase I Transcription_Homo sapiens_R-HSA-73864	DNA and RNA processes
MTA1	Reactome	RNA Polymerase I, RNA Polymerase III, and Mitochondrial Transcription_Homo sapiens_R-HSA-504046	DNA and RNA processes
MTA1	Reactome	SUMO E3 ligases SUMOylate target proteins_Homo sapiens_R-HSA-3108232	DNA and RNA processes
MTA1	Reactome	SUMOylation of transcription factors_Homo sapiens_R-HSA-3232118	DNA and RNA processes
MTA1	Reactome	SUMOylation_Homo sapiens_R-HSA-2990846	DNA and RNA processes
PLEC	Reactome	Apoptosis_Homo sapiens_R-HSA-109581	Apoptosis
PLEC	Reactome	Apoptotic cleavage of cellular proteins_Homo sapiens_R-HSA-111465	Apoptosis
PLEC	Reactome	Apoptotic execution phase_Homo sapiens_R-HSA-75153	Apoptosis
PLEC	Reactome	Programmed Cell Death_Homo sapiens_R-HSA-5357801	Apoptosis
PLEC	GO_BP	hemidesmosome assembly (GO:0031581)	Morphogenesis
PLEC	Reactome	Assembly of collagen fibrils and other multimeric structures_Homo sapiens_R-HSA-2022090	Morphogenesis
PLEC	Reactome	Caspase-mediated cleavage of cytoskeletal proteins_Homo sapiens_R-HSA-264870	Morphogenesis
PLEC	Reactome	Cell junction organization_Homo sapiens_R-HSA-446728	Morphogenesis
PLEC	Reactome	Cell-Cell communication_Homo sapiens_R-HSA-1500931	Morphogenesis
PLEC	Reactome	Collagen formation_Homo sapiens_R-HSA-1474290	Morphogenesis
PLEC	Reactome	Extracellular matrix organization_Homo sapiens_R-HSA-1474244	Morphogenesis
PLEC	Reactome	Type I hemidesmosome assembly_Homo sapiens_R-HSA-446107	Morphogenesis
PLEC	GO_MF	cadherin binding (GO:0045296)	Morphogenesis
PLEC	GO_MF	cadherin binding involved in cell-cell adhesion (GO:0098641)	Morphogenesis
PLEC	GO_MF	ankyrin binding (GO:0030506)	DNA and RNA processes
PLEC	GO_MF	AU-rich element binding (GO:0017091)	DNA and RNA processes
PLEC	GO_MF	base pairing with RNA (GO:0000498)	DNA and RNA processes
PLEC	GO_MF	BRE binding (GO:0042835)	DNA and RNA processes
PLEC	GO_MF	double-stranded RNA binding (GO:0003725)	DNA and RNA processes
PLEC	GO_MF	G-quadruplex RNA binding (GO:0002151)	DNA and RNA processes
PLEC	GO_MF	GU repeat RNA binding (GO:1990605)	DNA and RNA processes
PLEC	GO_MF	histone pre-mRNA DCP binding (GO:0071208)	DNA and RNA processes
PLEC	GO_MF	miRNA binding (GO:0035198)	DNA and RNA processes
PLEC	GO_MF	misfolded RNA binding (GO:0034336)	DNA and RNA processes
PLEC	GO_MF	mRNA binding (GO:0003729)	DNA and RNA processes
PLEC	GO_MF	N6-methyladenosine-containing RNA binding (GO:1990247)	DNA and RNA processes
PLEC	GO_MF	piRNA binding (GO:0034584)	DNA and RNA processes
PLEC	GO_MF	pre-miRNA binding (GO:0070883)	DNA and RNA processes
PLEC	GO_MF	pre-mRNA binding (GO:0036002)	DNA and RNA processes
PLEC	GO_MF	primary miRNA binding (GO:0070878)	DNA and RNA processes
PLEC	GO_MF	regulatory region RNA binding (GO:0001069)	DNA and RNA processes
PLEC	GO_MF	ribonuclease P RNA binding (GO:0033204)	DNA and RNA processes
PLEC	GO_MF	RNA binding (GO:0003723)	DNA and RNA processes
PLEC	GO_MF	RNA cap binding (GO:0000339)	DNA and RNA processes
PLEC	GO_MF	RNA stem-loop binding (GO:0035613)	DNA and RNA processes
PLEC	GO_MF	rRNA binding (GO:0019843)	DNA and RNA processes
PLEC	GO_MF	single-stranded RNA binding (GO:0003727)	DNA and RNA processes
PLEC	GO_MF	siRNA binding (GO:0035197)	DNA and RNA processes
PLEC	GO_MF	snoRNA binding (GO:0030515)	DNA and RNA processes
PLEC	GO_MF	snRNA binding (GO:0017069)	DNA and RNA processes
PLEC	GO_MF	telomerase RNA binding (GO:0070034)	DNA and RNA processes
PLEC	GO_MF	telomeric repeat-containing RNA binding (GO:0061752)	DNA and RNA processes
PLEC	GO_MF	translation factor activity, RNA binding (GO:0008135)	DNA and RNA processes
PLEC	GO_MF	tRNA binding (GO:0000049)	DNA and RNA processes
PLXNA1	GO_BP	branchiomotor neuron axon guidance (GO:0021785)	Axon guidance
PLXNA1	GO_BP	negative regulation of axon extension involved in axon guidance (GO:0048843)	Axon guidance
PLXNA1	GO_BP	positive regulation of axon extension involved in axon guidance (GO:0048842)	Axon guidance
PLXNA1	GO_BP	regulation of axon extension involved in axon guidance (GO:0048841)	Axon guidance
PLXNA1	GO_MF	semaphorin receptor activity (GO:0017154)	Axon guidance
PLXNA1	KEGG	Axon guidance_Homo sapiens_hsa04360	Axon guidance
PLXNA1	Reactome	Axon guidance_Homo sapiens_R-HSA-422475	Axon guidance
PLXNA1	Reactome	CRMPs in Sema3A signaling_Homo sapiens_R-HSA-399956	Axon guidance
PLXNA1	Reactome	Other semaphorin interactions_Homo sapiens_R-HSA-416700	Axon guidance
PLXNA1	Reactome	Sema3A PAK dependent Axon repulsion_Homo sapiens_R-HSA-399954	Axon guidance
PLXNA1	Reactome	SEMA3A-Plexin repulsion signaling by inhibiting Integrin adhesion_Homo sapiens_R-HSA-399955	Axon guidance
PLXNA1	Reactome	Semaphorin interactions_Homo sapiens_R-HSA-373755	Axon guidance
PLXNA1	Reactome	Developmental Biology_Homo sapiens_R-HSA-1266738	Development
PSPN	GO_BP	anterior/posterior axon guidance (GO:0033564)	Axon guidance
PSPN	GO_BP	astrocyte differentiation (GO:0048708)	Axon guidance
PSPN	GO_BP	chemoattraction of axon (GO:0061642)	Axon guidance
PSPN	GO_BP	chemorepulsion of axon (GO:0061643)	Axon guidance
PSPN	GO_BP	commissural neuron axon guidance (GO:0071679)	Axon guidance
PSPN	GO_BP	corticospinal neuron axon guidance (GO:0021966)	Axon guidance
PSPN	GO_BP	corticospinal neuron axon guidance through spinal cord (GO:0021972)	Axon guidance
PSPN	GO_BP	corticospinal neuron axon guidance through the basilar pons (GO:0021970)	Axon guidance
PSPN	GO_BP	corticospinal neuron axon guidance through the cerebral cortex (GO:0021967)	Axon guidance
PSPN	GO_BP	corticospinal neuron axon guidance through the cerebral peduncle (GO:0021969)	Axon guidance
PSPN	GO_BP	corticospinal neuron axon guidance through the internal capsule (GO:0021968)	Axon guidance
PSPN	GO_BP	corticospinal neuron axon guidance through the medullary pyramid (GO:0021971)	Axon guidance
PSPN	GO_BP	determination of left/right asymmetry in nervous system (GO:0035545)	Axon guidance
PSPN	GO_BP	dopaminergic neuron axon guidance (GO:0036514)	Axon guidance
PSPN	GO_BP	dorsal/ventral axon guidance (GO:0033563)	Axon guidance
PSPN	GO_BP	interneuron axon guidance (GO:0097376)	Axon guidance
PSPN	GO_BP	motor neuron axon guidance (GO:0008045)	Axon guidance
PSPN	GO_BP	nervous system development (GO:0007399)	Axon guidance
PSPN	GO_BP	olfactory bulb axon guidance (GO:0071678)	Axon guidance
PSPN	GO_BP	oligodendrocyte differentiation (GO:0048709)	Axon guidance
PSPN	GO_BP	peripheral nervous system development (GO:0007422)	Axon guidance
PSPN	GO_BP	photoreceptor cell axon guidance (GO:0072499)	Axon guidance
PSPN	GO_BP	planar cell polarity pathway involved in axon guidance (GO:1904938)	Axon guidance
PSPN	GO_BP	preganglionic parasympathetic fiber development (GO:0021783)	Axon guidance
PSPN	GO_BP	retinal ganglion cell axon guidance (GO:0031290)	Axon guidance
PSPN	GO_BP	Roundabout signaling pathway involved in axon guidance (GO:2001266)	Axon guidance
PSPN	GO_BP	semaphorin-plexin signaling pathway involved in axon guidance (GO:1902287)	Axon guidance
PSPN	GO_BP	sensory neuron axon guidance (GO:0097374)	Axon guidance
PSPN	GO_BP	serotonergic neuron axon guidance (GO:0036515)	Axon guidance
PSPN	GO_BP	spinal cord development (GO:0021510)	Axon guidance
PSPN	GO_BP	stomatogastric nervous system development (GO:0007421)	Axon guidance
PSPN	GO_BP	sympathetic neuron axon guidance (GO:0097492)	Axon guidance
PSPN	GO_BP	synapse assembly (GO:0007416)	Axon guidance
PSPN	GO_BP	VEGF-activated neuropilin signaling pathway involved in axon guidance (GO:1902378)	Axon guidance
PSPN	GO_BP	ventral cord development (GO:0007419)	Axon guidance
PSPN	Reactome	ARMS-mediated activation_Homo sapiens_R-HSA-170984	Axon guidance
PSPN	Reactome	Axon guidance_Homo sapiens_R-HSA-422475	Axon guidance
PSPN	GO_BP	autonomic nervous system development (GO:0048483)	Development
PSPN	GO_BP	axon choice point recognition (GO:0016198)	Development
PSPN	GO_BP	axon extension involved in axon guidance (GO:0048846)	Development
PSPN	GO_BP	axon guidance (GO:0007411)	Development
PSPN	GO_BP	brain development (GO:0007420)	Development
PSPN	GO_BP	central nervous system development (GO:0007417)	Development
PSPN	GO_BP	central nervous system maturation (GO:0021626)	Development
PSPN	GO_BP	central nervous system neuron differentiation (GO:0021953)	Development
PSPN	GO_BP	central nervous system segmentation (GO:0035283)	Development
PSPN	GO_BP	establishment of endothelial blood-brain barrier (GO:0014045)	Development
PSPN	GO_BP	ganglion development (GO:0061548)	Development
PSPN	GO_BP	larval central nervous system remodeling (GO:0035193)	Development
PSPN	GO_BP	microglia differentiation (GO:0014004)	Development
PSPN	GO_BP	neural tube development (GO:0021915)	Development
PSPN	GO_BP	neurogenesis (GO:0022008)	Development
PSPN	Reactome	Developmental Biology_Homo sapiens_R-HSA-1266738	Development
PSPN	GO_BP	MAPK cascade (GO:0000165)	Immune reactions
PSPN	GO_BP	MAPK cascade involved in innate immune response (GO:0035420)	Immune reactions
PSPN	GO_BP	stress-activated MAPK cascade (GO:0051403)	Immune reactions
PSPN	Reactome	Cytokine Signaling in Immune system_Homo sapiens_R-HSA-1280215	Immune reactions
PSPN	Reactome	DAP12 interactions_Homo sapiens_R-HSA-2172127	Immune reactions
PSPN	Reactome	DAP12 signaling_Homo sapiens_R-HSA-2424491	Immune reactions
PSPN	Reactome	Fc epsilon receptor (FCERI) signaling_Homo sapiens_R-HSA-2454202	Immune reactions
PSPN	Reactome	FCERI mediated MAPK activation_Homo sapiens_R-HSA-2871796	Immune reactions
PSPN	Reactome	Immune System_Homo sapiens_R-HSA-168256	Immune reactions
PSPN	Reactome	Innate Immune System_Homo sapiens_R-HSA-168249	Immune reactions
PSPN	Reactome	Interleukin-2 signaling_Homo sapiens_R-HSA-451927	Immune reactions
PSPN	Reactome	Interleukin-3, 5 and GM-CSF signaling_Homo sapiens_R-HSA-512988	Immune reactions
PSPN	Reactome	Signal Transduction_Homo sapiens_R-HSA-162582	Immune reactions
PSPN	Reactome	Signaling by Interleukins_Homo sapiens_R-HSA-449147	Immune reactions
PSPN	Reactome	Signalling to p38 via RIT and RIN_Homo sapiens_R-HSA-187706	Immune reactions
PSPN	GO_BP	ERK1 and ERK2 cascade (GO:0070371)	Signal transduction
PSPN	GO_BP	ERK5 cascade (GO:0070375)	Signal transduction
PSPN	GO_BP	MAPK cascade involved in axon regeneration (GO:1903616)	Signal transduction
PSPN	GO_BP	MAPK cascade involved in osmosensory signaling pathway (GO:0000161)	Signal transduction
PSPN	GO_BP	MAPK import into nucleus (GO:0000189)	Signal transduction
PSPN	Reactome	Downstream signal transduction_Homo sapiens_R-HSA-186763	Signal transduction
PSPN	Reactome	Downstream signaling of activated FGFR1_Homo sapiens_R-HSA-5654687	Signal transduction
PSPN	Reactome	Downstream signaling of activated FGFR2_Homo sapiens_R-HSA-5654696	Signal transduction
PSPN	Reactome	Downstream signaling of activated FGFR3_Homo sapiens_R-HSA-5654708	Signal transduction
PSPN	Reactome	Downstream signaling of activated FGFR4_Homo sapiens_R-HSA-5654716	Signal transduction
PSPN	Reactome	Frs2-mediated activation_Homo sapiens_R-HSA-170968	Signal transduction
PSPN	Reactome	FRS-mediated FGFR1 signaling_Homo sapiens_R-HSA-5654693	Signal transduction
PSPN	Reactome	FRS-mediated FGFR2 signaling_Homo sapiens_R-HSA-5654700	Signal transduction
PSPN	Reactome	FRS-mediated FGFR3 signaling_Homo sapiens_R-HSA-5654706	Signal transduction
PSPN	Reactome	FRS-mediated FGFR4 signaling_Homo sapiens_R-HSA-5654712	Signal transduction
PSPN	Reactome	Gastrin-CREB signalling pathway via PKC and MAPK_Homo sapiens_R-HSA-881907	Signal transduction
PSPN	Reactome	GRB2 events in EGFR signaling_Homo sapiens_R-HSA-179812	Signal transduction
PSPN	Reactome	IGF1R signaling cascade_Homo sapiens_R-HSA-2428924	Signal transduction
PSPN	Reactome	Insulin receptor signalling cascade_Homo sapiens_R-HSA-74751	Signal transduction
PSPN	Reactome	Interleukin receptor SHC signaling_Homo sapiens_R-HSA-912526	Signal transduction
PSPN	Reactome	IRS-mediated signalling_Homo sapiens_R-HSA-112399	Signal transduction
PSPN	Reactome	IRS-related events triggered by IGF1R_Homo sapiens_R-HSA-2428928	Signal transduction
PSPN	Reactome	MAPK family signaling cascades_Homo sapiens_R-HSA-5683057	Signal transduction
PSPN	Reactome	MAPK1/MAPK3 signaling_Homo sapiens_R-HSA-5684996	Signal transduction
PSPN	Reactome	NCAM signaling for neurite out-growth_Homo sapiens_R-HSA-375165	Signal transduction
PSPN	Reactome	NCAM1 interactions_Homo sapiens_R-HSA-419037	Signal transduction
PSPN	Reactome	NGF signalling via TRKA from the plasma membrane_Homo sapiens_R-HSA-187037	Signal transduction
PSPN	Reactome	Prolonged ERK activation events_Homo sapiens_R-HSA-169893	Signal transduction
PSPN	Reactome	RAF/MAP kinase cascade_Homo sapiens_R-HSA-5673001	Signal transduction
PSPN	Reactome	SHC1 events in EGFR signaling_Homo sapiens_R-HSA-180336	Signal transduction
PSPN	Reactome	SHC1 events in ERBB4 signaling_Homo sapiens_R-HSA-1250347	Signal transduction
PSPN	Reactome	Signaling by EGFR_Homo sapiens_R-HSA-177929	Signal transduction
PSPN	Reactome	Signaling by ERBB4_Homo sapiens_R-HSA-1236394	Signal transduction
PSPN	Reactome	Signaling by FGFR_Homo sapiens_R-HSA-190236	Signal transduction
PSPN	Reactome	Signaling by FGFR1_Homo sapiens_R-HSA-5654736	Signal transduction
PSPN	Reactome	Signaling by FGFR2_Homo sapiens_R-HSA-5654738	Signal transduction
PSPN	Reactome	Signaling by FGFR3_Homo sapiens_R-HSA-5654741	Signal transduction
PSPN	Reactome	Signaling by FGFR4_Homo sapiens_R-HSA-5654743	Signal transduction
PSPN	Reactome	Signaling by GPCR_Homo sapiens_R-HSA-372790	Signal transduction
PSPN	Reactome	Signaling by Insulin receptor_Homo sapiens_R-HSA-74752	Signal transduction
PSPN	Reactome	Signaling by Leptin_Homo sapiens_R-HSA-2586552	Signal transduction
PSPN	Reactome	Signaling by PDGF_Homo sapiens_R-HSA-186797	Signal transduction
PSPN	Reactome	Signaling by SCF-KIT_Homo sapiens_R-HSA-1433557	Signal transduction
PSPN	Reactome	Signaling by Type 1 Insulin-like Growth Factor 1 Receptor (IGF1R)_Homo sapiens_R-HSA-2404192	Signal transduction
PSPN	Reactome	Signaling by VEGF_Homo sapiens_R-HSA-194138	Signal transduction
PSPN	Reactome	Signalling by NGF_Homo sapiens_R-HSA-166520	Signal transduction
PSPN	Reactome	Signalling to ERKs_Homo sapiens_R-HSA-187687	Signal transduction
PSPN	Reactome	Signalling to RAS_Homo sapiens_R-HSA-167044	Signal transduction
PSPN	Reactome	SOS-mediated signalling_Homo sapiens_R-HSA-112412	Signal transduction
PSPN	Reactome	VEGFA-VEGFR2 Pathway_Homo sapiens_R-HSA-4420097	Signal transduction
PSPN	Reactome	VEGFR2 mediated cell proliferation_Homo sapiens_R-HSA-5218921	Signal transduction
RAC1	GO_BP	positive regulation of anoikis (GO:2000210)	Apoptosis
RAC1	GO_BP	positive regulation of apoptotic process (GO:0043065)	Apoptosis
RAC1	GO_BP	positive regulation of apoptotic process in other organism (GO:0044533)	Apoptosis
RAC1	GO_BP	positive regulation of apoptotic process involved in development (GO:1904747)	Apoptosis
RAC1	GO_BP	positive regulation of apoptotic signaling pathway (GO:2001235)	Apoptosis
RAC1	GO_BP	positive regulation of compound eye retinal cell apoptotic process (GO:1901694)	Apoptosis
RAC1	GO_BP	positive regulation of cysteine-type endopeptidase activity involved in apoptotic process (GO:0043280)	Apoptosis
RAC1	GO_BP	positive regulation of epithelial cell apoptotic process (GO:1904037)	Apoptosis
RAC1	GO_BP	positive regulation of execution phase of apoptosis (GO:1900119)	Apoptosis
RAC1	GO_BP	positive regulation of fat cell apoptotic process (GO:1904651)	Apoptosis
RAC1	GO_BP	positive regulation of fibroblast apoptotic process (GO:2000271)	Apoptosis
RAC1	GO_BP	positive regulation of glial cell apoptotic process (GO:0034352)	Apoptosis
RAC1	GO_BP	positive regulation of leukocyte apoptotic process (GO:2000108)	Apoptosis
RAC1	GO_BP	positive regulation of mesenchymal cell apoptotic process (GO:2001055)	Apoptosis
RAC1	GO_BP	positive regulation of muscle cell apoptotic process (GO:0010661)	Apoptosis
RAC1	GO_BP	positive regulation of myeloid cell apoptotic process (GO:0033034)	Apoptosis
RAC1	GO_BP	positive regulation of myofibroblast cell apoptotic process (GO:1904522)	Apoptosis
RAC1	GO_BP	positive regulation of neuron apoptotic process (GO:0043525)	Apoptosis
RAC1	GO_BP	neurotransmitter-mediated guidance of interneurons involved in substrate-independent cerebral cortex tangential migration (GO:0021845)	Axon guidance
RAC1	GO_BP	planar cell polarity pathway involved in axis elongation (GO:0003402)	Axon guidance
RAC1	GO_BP	planar cell polarity pathway involved in axon guidance (GO:1904938)	Axon guidance
RAC1	KEGG	Axon guidance_Homo sapiens_hsa04360	Axon guidance
RAC1	Reactome	Axon guidance_Homo sapiens_R-HSA-422475	Axon guidance
RAC1	Reactome	Sema3A PAK dependent Axon repulsion_Homo sapiens_R-HSA-399954	Axon guidance
RAC1	Reactome	SEMA3A-Plexin repulsion signaling by inhibiting Integrin adhesion_Homo sapiens_R-HSA-399955	Axon guidance
RAC1	Reactome	Semaphorin interactions_Homo sapiens_R-HSA-373755	Axon guidance
RAC1	GO_BP	negative regulation of cell migration (GO:0030336)	Chemotaxis
RAC1	GO_BP	positive regulation of cell migration (GO:0030335)	Chemotaxis
RAC1	GO_BP	positive regulation of endothelial cell chemotaxis by VEGF-activated vascular endothelial growth factor receptor signaling pathway (GO:0038033)	Chemotaxis
RAC1	GO_BP	positive regulation of lamellipodium assembly (GO:0010592)	Chemotaxis
RAC1	GO_BP	positive regulation of substrate adhesion-dependent cell spreading (GO:1900026)	Chemotaxis
RAC1	GO_BP	positive regulation of substrate-dependent cell migration, cell attachment to substrate (GO:1904237)	Chemotaxis
RAC1	GO_BP	regulation of angioblast cell migration involved in selective angioblast sprouting (GO:0035477)	Chemotaxis
RAC1	GO_BP	regulation of cardiac neural crest cell migration involved in outflow tract morphogenesis (GO:1905310)	Chemotaxis
RAC1	GO_BP	regulation of cell chemotaxis to fibroblast growth factor (GO:1904847)	Chemotaxis
RAC1	GO_BP	regulation of cell migration (GO:0030334)	Chemotaxis
RAC1	GO_BP	regulation of chemokine activity (GO:1900136)	Chemotaxis
RAC1	GO_BP	regulation of distal tip cell migration (GO:1903354)	Chemotaxis
RAC1	GO_BP	regulation of endothelial cell chemotaxis to vascular endothelial growth factor (GO:1904857)	Chemotaxis
RAC1	GO_BP	regulation of epithelial cell migration (GO:0010632)	Chemotaxis
RAC1	GO_BP	regulation of fibroblast chemotaxis (GO:1905210)	Chemotaxis
RAC1	GO_BP	regulation of fibroblast migration (GO:0010762)	Chemotaxis
RAC1	GO_BP	regulation of glial cell migration (GO:1903975)	Chemotaxis
RAC1	GO_BP	regulation of hematopoietic stem cell migration (GO:2000471)	Chemotaxis
RAC1	GO_BP	regulation of mesenchymal stem cell migration (GO:1905320)	Chemotaxis
RAC1	GO_BP	regulation of metanephric mesenchymal cell migration (GO:2000589)	Chemotaxis
RAC1	GO_BP	regulation of muscle cell chemotaxis toward tendon cell (GO:2001281)	Chemotaxis
RAC1	GO_BP	regulation of neuroblast migration (GO:0061853)	Chemotaxis
RAC1	GO_BP	regulation of neuron migration (GO:2001222)	Chemotaxis
RAC1	GO_BP	regulation of smooth muscle cell migration (GO:0014910)	Chemotaxis
RAC1	GO_BP	regulation of substrate-dependent cell migration, cell attachment to substrate (GO:1904235)	Chemotaxis
RAC1	GO_BP	regulation of trophoblast cell migration (GO:1901163)	Chemotaxis
RAC1	GO_BP	regulation of wound healing, spreading of epidermal cells (GO:1903689)	Chemotaxis
RAC1	KEGG	Adherens junction_Homo sapiens_hsa04520	Chemotaxis
RAC1	Reactome	Cell-Cell communication_Homo sapiens_R-HSA-1500931	Chemotaxis
RAC1	Reactome	Sema4D induced cell migration and growth-cone collapse_Homo sapiens_R-HSA-416572	Chemotaxis
RAC1	Reactome	Sema4D mediated inhibition of cell attachment and migration_Homo sapiens_R-HSA-416550	Chemotaxis
RAC1	GO_BP	actin filament polymerization (GO:0030041)	Cytoskeleton
RAC1	GO_BP	actin filament polymerization involved in mitotic actomyosin contractile ring assembly (GO:1904670)	Cytoskeleton
RAC1	GO_BP	calcium-dependent cell-matrix adhesion (GO:0016340)	Cytoskeleton
RAC1	GO_BP	calcium-independent cell-matrix adhesion (GO:0007161)	Cytoskeleton
RAC1	GO_BP	canonical Wnt signaling pathway involved in positive regulation of apoptotic process (GO:0044337)	Cytoskeleton
RAC1	GO_BP	cell-matrix adhesion (GO:0007160)	Cytoskeleton
RAC1	GO_BP	cell-matrix adhesion involved in ameboidal cell migration (GO:0003366)	Cytoskeleton
RAC1	GO_BP	directional guidance of interneurons involved in migration from the subpallium to the cortex (GO:0021840)	Axon guidance
RAC1	GO_BP	endothelial cell-matrix adhesion (GO:0090673)	Cytoskeleton
RAC1	GO_BP	ephrin receptor signaling pathway (GO:0048013)	Cytoskeleton
RAC1	GO_BP	focal adhesion assembly (GO:0048041)	Cytoskeleton
RAC1	GO_BP	hepatocyte growth factor receptor signaling pathway (GO:0048012)	Cytoskeleton
RAC1	GO_BP	induction by virus of host protein phosphorylation (GO:0039614)	Cytoskeleton
RAC1	GO_BP	lamellipodium assembly (GO:0030032)	Cytoskeleton
RAC1	GO_BP	lamellipodium assembly involved in ameboidal cell migration (GO:0003363)	Cytoskeleton
RAC1	GO_BP	mesangial cell-matrix adhesion (GO:0035759)	Cytoskeleton
RAC1	GO_BP	negative regulation of lamellipodium assembly (GO:0010593)	Cytoskeleton
RAC1	GO_BP	negative regulation of stress fiber assembly (GO:0051497)	Cytoskeleton
RAC1	GO_BP	positive regulation of microtubule nucleation (GO:0090063)	Cytoskeleton
RAC1	GO_BP	positive regulation of microtubule polymerization (GO:0031116)	Cytoskeleton
RAC1	GO_BP	positive regulation of stress fiber assembly (GO:0051496)	Cytoskeleton
RAC1	GO_BP	regulation of cell diameter (GO:0060305)	Cytoskeleton
RAC1	GO_BP	regulation of cell size (GO:0008361)	Cytoskeleton
RAC1	GO_BP	regulation of cytoskeleton polarization involved in growth plate cartilage chondrocyte division (GO:0003427)	Cytoskeleton
RAC1	GO_BP	regulation of extent of cell growth (GO:0061387)	Cytoskeleton
RAC1	GO_BP	regulation of follicle cell microvillus length (GO:0032533)	Cytoskeleton
RAC1	GO_BP	regulation of formation of radial glial scaffolds (GO:0061924)	Cytoskeleton
RAC1	GO_BP	regulation of lamellipodium assembly (GO:0010591)	Cytoskeleton
RAC1	GO_BP	regulation of stress fiber assembly (GO:0051492)	Cytoskeleton
RAC1	GO_BP	ruffle assembly (GO:0097178)	Cytoskeleton
RAC1	GO_BP	ruffle organization (GO:0031529)	Cytoskeleton
RAC1	KEGG	Regulation of actin cytoskeleton_Homo sapiens_hsa04810	Cytoskeleton
RAC1	GO_BP	mitotic cell size control checkpoint (GO:0031567)	Development
RAC1	GO_BP	negative regulation of cell size (GO:0045792)	Development
RAC1	GO_BP	positive regulation of cell adhesion involved in single-species biofilm formation (GO:1900189)	Development
RAC1	GO_BP	positive regulation of cell size (GO:0045793)	Development
RAC1	GO_BP	positive regulation of cell-matrix adhesion (GO:0001954)	Development
RAC1	GO_BP	positive regulation of cell-substrate adhesion (GO:0010811)	Development
RAC1	KEGG	Focal adhesion_Homo sapiens_hsa04510	Development
RAC1	KEGG	Osteoclast differentiation_Homo sapiens_hsa04380	Development
RAC1	Reactome	Developmental Biology_Homo sapiens_R-HSA-1266738	Development
RAC1	Reactome	Factors involved in megakaryocyte development and platelet production_Homo sapiens_R-HSA-983231	Development
RAC1	KEGG	Amyotrophic lateral sclerosis (ALS)_Homo sapiens_hsa05014	Diseases
RAC1	KEGG	Non-alcoholic fatty liver disease (NAFLD)_Homo sapiens_hsa04932	Diseases
RAC1	GO_BP	negative regulation of clathrin-dependent endocytosis (GO:1900186)	Endocytosis
RAC1	GO_BP	negative regulation of receptor-mediated endocytosis (GO:0048261)	Endocytosis
RAC1	GO_BP	negative regulation of receptor-mediated endocytosis involved in cholesterol transport (GO:1905601)	Endocytosis
RAC1	KEGG	Pancreatic secretion_Homo sapiens_hsa04972	Endocytosis
RAC1	KEGG	Phagosome_Homo sapiens_hsa04145	Endocytosis
RAC1	Reactome	Membrane Trafficking_Homo sapiens_R-HSA-199991	Endocytosis
RAC1	Reactome	Regulation of actin dynamics for phagocytic cup formation_Homo sapiens_R-HSA-2029482	Endocytosis
RAC1	Reactome	Translocation of GLUT4 to the plasma membrane_Homo sapiens_R-HSA-1445148	Endocytosis
RAC1	Reactome	Vesicle-mediated transport_Homo sapiens_R-HSA-5653656	Endocytosis
RAC1	GO_BP	positive regulation of histone phosphorylation (GO:0033129)	Epigenetic regulation
RAC1	Reactome	Hemostasis_Homo sapiens_R-HSA-109582	Hemostasis
RAC1	Reactome	Platelet activation, signaling and aggregation_Homo sapiens_R-HSA-76002	Hemostasis
RAC1	Reactome	VEGFR2 mediated vascular permeability_Homo sapiens_R-HSA-5218920	Hemostasis
RAC1	GO_BP	acute inflammatory response (GO:0002526)	Immune reactions
RAC1	GO_BP	chronic inflammatory response (GO:0002544)	Immune reactions
RAC1	GO_BP	evasion or tolerance by virus of host immune response (GO:0030683)	Immune reactions
RAC1	GO_BP	Fc-epsilon receptor signaling pathway (GO:0038095)	Immune reactions
RAC1	GO_BP	Fc-gamma receptor signaling pathway involved in phagocytosis (GO:0038096)	Immune reactions
RAC1	GO_BP	inflammatory response (GO:0006954)	Immune reactions
RAC1	GO_BP	inflammatory response to wounding (GO:0090594)	Immune reactions
RAC1	GO_BP	modulation by symbiont of host small GTPase mediated signal transduction (GO:0044082)	Immune reactions
RAC1	GO_BP	modulation of cell migration in other organism (GO:0044621)	Immune reactions
RAC1	GO_BP	negative regulation of interleukin-23 production (GO:0032707)	Immune reactions
RAC1	GO_BP	neutrophil degranulation (GO:0043312)	Immune reactions
RAC1	GO_BP	positive regulation of neutrophil chemotaxis (GO:0090023)	Immune reactions
RAC1	GO_BP	regulation of defense response to virus by virus (GO:0050690)	Immune reactions
RAC1	GO_BP	regulation of leukocyte migration (GO:0002685)	Immune reactions
RAC1	GO_BP	regulation of respiratory burst involved in inflammatory response (GO:0060264)	Immune reactions
RAC1	GO_MF	JUN kinase binding (GO:0008432)	Immune reactions
RAC1	KEGG	B cell receptor signaling pathway_Homo sapiens_hsa04662	Immune reactions
RAC1	KEGG	Bacterial invasion of epithelial cells_Homo sapiens_hsa05100	Immune reactions
RAC1	KEGG	Fc epsilon RI signaling pathway_Homo sapiens_hsa04664	Immune reactions
RAC1	KEGG	Fc gamma R-mediated phagocytosis_Homo sapiens_hsa04666	Immune reactions
RAC1	KEGG	Leukocyte transendothelial migration_Homo sapiens_hsa04670	Immune reactions
RAC1	KEGG	Natural killer cell mediated cytotoxicity_Homo sapiens_hsa04650	Immune reactions
RAC1	KEGG	Salmonella infection_Homo sapiens_hsa05132	Immune reactions
RAC1	KEGG	Shigellosis_Homo sapiens_hsa05131	Immune reactions
RAC1	KEGG	Toll-like receptor signaling pathway_Homo sapiens_hsa04620	Immune reactions
RAC1	Reactome	Adaptive Immune System_Homo sapiens_R-HSA-1280218	Immune reactions
RAC1	Reactome	CD28 co-stimulation_Homo sapiens_R-HSA-389356	Immune reactions
RAC1	Reactome	CD28 dependent Vav1 pathway_Homo sapiens_R-HSA-389359	Immune reactions
RAC1	Reactome	Costimulation by the CD28 family_Homo sapiens_R-HSA-388841	Immune reactions
RAC1	Reactome	DAP12 interactions_Homo sapiens_R-HSA-2172127	Immune reactions
RAC1	Reactome	DAP12 signaling_Homo sapiens_R-HSA-2424491	Immune reactions
RAC1	Reactome	Fc epsilon receptor (FCERI) signaling_Homo sapiens_R-HSA-2454202	Immune reactions
RAC1	Reactome	FCERI mediated MAPK activation_Homo sapiens_R-HSA-2871796	Immune reactions
RAC1	Reactome	Fcgamma receptor (FCGR) dependent phagocytosis_Homo sapiens_R-HSA-2029480	Immune reactions
RAC1	Reactome	Immune System_Homo sapiens_R-HSA-168256	Immune reactions
RAC1	Reactome	Infectious disease_Homo sapiens_R-HSA-5663205	Immune reactions
RAC1	Reactome	Innate Immune System_Homo sapiens_R-HSA-168249	Immune reactions
RAC1	Reactome	RHO GTPases Activate NADPH Oxidases_Homo sapiens_R-HSA-5668599	Immune reactions
RAC1	Reactome	Signal Transduction_Homo sapiens_R-HSA-162582	Immune reactions
RAC1	Reactome	The role of Nef in HIV-1 replication and disease pathogenesis_Homo sapiens_R-HSA-164952	Immune reactions
RAC1	GO_BP	negative regulation of hydrogen peroxide metabolic process (GO:0010727)	Metabolism
RAC1	GO_BP	negative regulation of low-density lipoprotein receptor activity (GO:1905598)	Metabolism
RAC1	GO_BP	positive regulation of hydrogen peroxide metabolic process (GO:0010726)	Metabolism
RAC1	GO_BP	positive regulation of pathway-restricted SMAD protein phosphorylation (GO:0010862)	Metabolism
RAC1	GO_BP	positive regulation of peptidyl-serine phosphorylation (GO:0033138)	Metabolism
RAC1	GO_BP	positive regulation of peptidyl-threonine phosphorylation (GO:0010800)	Metabolism
RAC1	GO_BP	positive regulation of peptidyl-tyrosine phosphorylation (GO:0050731)	Metabolism
RAC1	GO_BP	regulation of hydrogen peroxide biosynthetic process (GO:0010728)	Metabolism
RAC1	GO_BP	regulation of hydrogen peroxide metabolic process (GO:0010310)	Metabolism
RAC1	GO_BP	planar cell polarity pathway involved in cardiac muscle cell fate commitment (GO:0061345)	Morphogenesis
RAC1	GO_BP	planar cell polarity pathway involved in gastrula mediolateral intercalation (GO:0060775)	Morphogenesis
RAC1	GO_BP	planar cell polarity pathway involved in heart morphogenesis (GO:0061346)	Morphogenesis
RAC1	GO_BP	planar cell polarity pathway involved in midbrain dopaminergic neuron differentiation (GO:1904955)	Morphogenesis
RAC1	GO_BP	planar cell polarity pathway involved in neural tube closure (GO:0090179)	Morphogenesis
RAC1	GO_BP	positive regulation of focal adhesion assembly (GO:0051894)	Morphogenesis
RAC1	GO_BP	semaphorin-plexin signaling pathway involved in bone trabecula morphogenesis (GO:1900220)	Morphogenesis
RAC1	GO_BP	semaphorin-plexin signaling pathway involved in neuron projection guidance (GO:1902285)	Morphogenesis
RAC1	GO_BP	semaphorin-plexin signaling pathway involved in outflow tract morphogenesis (GO:0071527)	Morphogenesis
RAC1	GO_BP	semaphorin-plexin signaling pathway involved in regulation of photoreceptor cell axon guidance (GO:2000305)	Morphogenesis
RAC1	GO_BP	smooth muscle cell-matrix adhesion (GO:0061302)	Morphogenesis
RAC1	GO_BP	substrate adhesion-dependent cell spreading (GO:0034446)	Morphogenesis
RAC1	GO_BP	synaptic membrane adhesion to extracellular matrix (GO:0099561)	Morphogenesis
RAC1	GO_MF	thioesterase binding (GO:0031996)	Morphogenesis
RAC1	KEGG	Choline metabolism in cancer_Homo sapiens_hsa05231	Pathways in cancer
RAC1	KEGG	Colorectal cancer_Homo sapiens_hsa05210	Pathways in cancer
RAC1	KEGG	Pancreatic cancer_Homo sapiens_hsa05212	Pathways in cancer
RAC1	KEGG	Pathways in cancer_Homo sapiens_hsa05200	Pathways in cancer
RAC1	KEGG	Proteoglycans in cancer_Homo sapiens_hsa05205	Pathways in cancer
RAC1	KEGG	Renal cell carcinoma_Homo sapiens_hsa05211	Pathways in cancer
RAC1	GO_BP	positive regulation of phosphorylation of RNA polymerase II C-terminal domain (GO:1901409)	DNA and RNA processes
RAC1	GO_BP	negative regulation of receptor internalization (GO:0002091)	Signal transduction
RAC1	GO_BP	negative regulation of small GTPase mediated signal transduction (GO:0051058)	Signal transduction
RAC1	GO_BP	positive regulation of I-kappaB phosphorylation (GO:1903721)	Signal transduction
RAC1	GO_BP	positive regulation of inhibitory G-protein coupled receptor phosphorylation (GO:1904325)	Signal transduction
RAC1	GO_BP	positive regulation of MAPK cascade (GO:0043410)	Signal transduction
RAC1	GO_BP	positive regulation of mast cell activation by Fc-epsilon receptor signaling pathway (GO:0038097)	Signal transduction
RAC1	GO_BP	positive regulation of protein autophosphorylation (GO:0031954)	Signal transduction
RAC1	GO_BP	positive regulation of protein kinase activity (GO:0045860)	Signal transduction
RAC1	GO_BP	positive regulation of protein phosphorylation (GO:0001934)	Signal transduction
RAC1	GO_BP	positive regulation of respiratory burst (GO:0060267)	Signal transduction
RAC1	GO_BP	positive regulation of Rho protein signal transduction (GO:0035025)	Signal transduction
RAC1	GO_BP	positive regulation of small GTPase mediated signal transduction (GO:0051057)	Signal transduction
RAC1	GO_BP	regulation of Ras protein signal transduction (GO:0046578)	Signal transduction
RAC1	GO_BP	regulation of small GTPase mediated signal transduction (GO:0051056)	Signal transduction
RAC1	GO_BP	semaphorin-plexin signaling pathway (GO:0071526)	Signal transduction
RAC1	GO_BP	vascular endothelial growth factor receptor signaling pathway (GO:0048010)	Signal transduction
RAC1	GO_BP	vascular endothelial growth factor receptor signaling pathway involved in lymphatic endothelial cell fate commitment (GO:0060851)	Signal transduction
RAC1	GO_BP	vascular endothelial growth factor receptor-1 signaling pathway (GO:0036323)	Signal transduction
RAC1	GO_BP	vascular endothelial growth factor receptor-2 signaling pathway (GO:0036324)	Signal transduction
RAC1	GO_BP	vascular endothelial growth factor receptor-3 signaling pathway (GO:0036325)	Signal transduction
RAC1	GO_BP	Wnt signaling pathway, planar cell polarity pathway (GO:0060071)	Signal transduction
RAC1	GO_MF	3-phosphoinositide-dependent protein kinase binding (GO:0043423)	Signal transduction
RAC1	GO_MF	GTP binding (GO:0005525)	Signal transduction
RAC1	GO_MF	GTPase activity (GO:0003924)	Signal transduction
RAC1	GO_MF	GTPase activity, coupled (GO:0061745)	Signal transduction
RAC1	GO_MF	GTPase motor activity (GO:0061791)	Signal transduction
RAC1	GO_MF	mitogen-activated protein kinase binding (GO:0051019)	Signal transduction
RAC1	GO_MF	mitogen-activated protein kinase kinase binding (GO:0031434)	Signal transduction
RAC1	GO_MF	mitogen-activated protein kinase kinase kinase binding (GO:0031435)	Signal transduction
RAC1	GO_MF	mitogen-activated protein kinase kinase kinase kinase binding (GO:0033161)	Signal transduction
RAC1	GO_MF	protein histidine kinase binding (GO:0043424)	Signal transduction
RAC1	GO_MF	protein kinase A catalytic subunit binding (GO:0034236)	Signal transduction
RAC1	GO_MF	protein kinase B binding (GO:0043422)	Signal transduction
RAC1	GO_MF	protein kinase binding (GO:0019901)	Signal transduction
RAC1	GO_MF	protein kinase C binding (GO:0005080)	Signal transduction
RAC1	GO_MF	protein tyrosine kinase binding (GO:1990782)	Signal transduction
RAC1	KEGG	AGE-RAGE signaling pathway in diabetic complications_Homo sapiens_hsa04933	Signal transduction
RAC1	KEGG	cAMP signaling pathway_Homo sapiens_hsa04024	Signal transduction
RAC1	KEGG	Chemokine signaling pathway_Homo sapiens_hsa04062	Signal transduction
RAC1	KEGG	Epithelial cell signaling in Helicobacter pylori infection_Homo sapiens_hsa05120	Signal transduction
RAC1	KEGG	MAPK signaling pathway_Homo sapiens_hsa04010	Signal transduction
RAC1	KEGG	Neurotrophin signaling pathway_Homo sapiens_hsa04722	Signal transduction
RAC1	KEGG	PI3K-Akt signaling pathway_Homo sapiens_hsa04151	Signal transduction
RAC1	KEGG	Rap1 signaling pathway_Homo sapiens_hsa04015	Signal transduction
RAC1	KEGG	Ras signaling pathway_Homo sapiens_hsa04014	Signal transduction
RAC1	KEGG	Sphingolipid signaling pathway_Homo sapiens_hsa04071	Signal transduction
RAC1	KEGG	VEGF signaling pathway_Homo sapiens_hsa04370	Signal transduction
RAC1	KEGG	Wnt signaling pathway_Homo sapiens_hsa04310	Signal transduction
RAC1	Reactome	Activation of Rac_Homo sapiens_R-HSA-428540	Signal transduction
RAC1	Reactome	Beta-catenin independent WNT signaling_Homo sapiens_R-HSA-3858494	Signal transduction
RAC1	Reactome	Cell death signalling via NRAGE, NRIF and NADE_Homo sapiens_R-HSA-204998	Signal transduction
RAC1	Reactome	DCC mediated attractive signaling_Homo sapiens_R-HSA-418885	Signal transduction
RAC1	Reactome	DSCAM interactions_Homo sapiens_R-HSA-376172	Signal transduction
RAC1	Reactome	EPHB-mediated forward signaling_Homo sapiens_R-HSA-3928662	Signal transduction
RAC1	Reactome	EPH-ephrin mediated repulsion of cells_Homo sapiens_R-HSA-3928665	Signal transduction
RAC1	Reactome	EPH-Ephrin signaling_Homo sapiens_R-HSA-2682334	Signal transduction
RAC1	Reactome	Ephrin signaling_Homo sapiens_R-HSA-3928664	Signal transduction
RAC1	Reactome	G alpha (12/13) signalling events_Homo sapiens_R-HSA-416482	Signal transduction
RAC1	Reactome	GPCR downstream signaling_Homo sapiens_R-HSA-388396	Signal transduction
RAC1	Reactome	GPVI-mediated activation cascade_Homo sapiens_R-HSA-114604	Signal transduction
RAC1	Reactome	Inactivation of Cdc42 and Rac_Homo sapiens_R-HSA-428543	Signal transduction
RAC1	Reactome	L1CAM interactions_Homo sapiens_R-HSA-373760	Signal transduction
RAC1	Reactome	MAPK family signaling cascades_Homo sapiens_R-HSA-5683057	Signal transduction
RAC1	Reactome	MAPK6/MAPK4 signaling_Homo sapiens_R-HSA-5687128	Signal transduction
RAC1	Reactome	Nef and signal transduction_Homo sapiens_R-HSA-164944	Signal transduction
RAC1	Reactome	Netrin-1 signaling_Homo sapiens_R-HSA-373752	Signal transduction
RAC1	Reactome	NRAGE signals death through JNK_Homo sapiens_R-HSA-193648	Signal transduction
RAC1	Reactome	p75 NTR receptor-mediated signalling_Homo sapiens_R-HSA-193704	Signal transduction
RAC1	Reactome	PCP/CE pathway_Homo sapiens_R-HSA-4086400	Signal transduction
RAC1	Reactome	PTK6 Regulates RHO GTPases, RAS GTPase and MAP kinases_Homo sapiens_R-HSA-8849471	Signal transduction
RAC1	Reactome	Rho GTPase cycle_Homo sapiens_R-HSA-194840	Signal transduction
RAC1	Reactome	RHO GTPase Effectors_Homo sapiens_R-HSA-195258	Signal transduction
RAC1	Reactome	RHO GTPases activate CIT_Homo sapiens_R-HSA-5625900	Signal transduction
RAC1	Reactome	RHO GTPases Activate Formins_Homo sapiens_R-HSA-5663220	Signal transduction
RAC1	Reactome	RHO GTPases activate IQGAPs_Homo sapiens_R-HSA-5626467	Signal transduction
RAC1	Reactome	RHO GTPases activate KTN1_Homo sapiens_R-HSA-5625970	Signal transduction
RAC1	Reactome	RHO GTPases activate PAKs_Homo sapiens_R-HSA-5627123	Signal transduction
RAC1	Reactome	RHO GTPases activate PKNs_Homo sapiens_R-HSA-5625740	Signal transduction
RAC1	Reactome	RHO GTPases Activate WASPs and WAVEs_Homo sapiens_R-HSA-5663213	Signal transduction
RAC1	Reactome	Sema4D in semaphorin signaling_Homo sapiens_R-HSA-400685	Signal transduction
RAC1	Reactome	Signal transduction by L1_Homo sapiens_R-HSA-445144	Signal transduction
RAC1	Reactome	Signaling by GPCR_Homo sapiens_R-HSA-372790	Signal transduction
RAC1	Reactome	Signaling by PTK6_Homo sapiens_R-HSA-8848021	Signal transduction
RAC1	Reactome	Signaling by Rho GTPases_Homo sapiens_R-HSA-194315	Signal transduction
RAC1	Reactome	Signaling by Robo receptor_Homo sapiens_R-HSA-376176	Signal transduction
RAC1	Reactome	Signaling by SCF-KIT_Homo sapiens_R-HSA-1433557	Signal transduction
RAC1	Reactome	Signaling by VEGF_Homo sapiens_R-HSA-194138	Signal transduction
RAC1	Reactome	Signaling by Wnt_Homo sapiens_R-HSA-195721	Signal transduction
RAC1	Reactome	Signalling by NGF_Homo sapiens_R-HSA-166520	Signal transduction
RAC1	Reactome	VEGFA-VEGFR2 Pathway_Homo sapiens_R-HSA-4420097	Signal transduction
RAC1	KEGG	Viral carcinogenesis_Homo sapiens_hsa05203	Virus life cycle
RAC1	KEGG	Viral myocarditis_Homo sapiens_hsa05416	Virus life cycle
RAC1	Reactome	Disease_Homo sapiens_R-HSA-1643685	Virus life cycle
RAC1	Reactome	HIV Infection_Homo sapiens_R-HSA-162906	Virus life cycle
RAC1	Reactome	Host Interactions of HIV factors_Homo sapiens_R-HSA-162909	Virus life cycle
SLC25A10	GO_BP	gluconeogenesis (GO:0006094)	Metabolism
SLC25A10	KEGG	Proximal tubule bicarbonate reclamation_Homo sapiens_hsa04964	Metabolism
SLC25A10	Reactome	Degradation of cysteine and homocysteine_Homo sapiens_R-HSA-1614558	Metabolism
SLC25A10	Reactome	Gluconeogenesis_Homo sapiens_R-HSA-70263	Metabolism
SLC25A10	Reactome	Glucose metabolism_Homo sapiens_R-HSA-70326	Metabolism
SLC25A10	Reactome	Metabolism of amino acids and derivatives_Homo sapiens_R-HSA-71291	Metabolism
SLC25A10	Reactome	Metabolism of carbohydrates_Homo sapiens_R-HSA-71387	Metabolism
SLC25A10	Reactome	Metabolism_Homo sapiens_R-HSA-1430728	Metabolism
SLC25A10	Reactome	Organic anion transporters_Homo sapiens_R-HSA-428643	Metabolism
SLC25A10	Reactome	SLC-mediated transmembrane transport_Homo sapiens_R-HSA-425407	Metabolism
SLC25A10	Reactome	Sulfide oxidation to sulfate_Homo sapiens_R-HSA-1614517	Metabolism
SLC25A10	Reactome	Sulfur amino acid metabolism_Homo sapiens_R-HSA-1614635	Metabolism
SLC25A10	GO_BP	anion transport (GO:0006820)	Transport
SLC25A10	GO_BP	cation transport (GO:0006812)	Transport
SLC25A10	GO_BP	diaminopimelate transport (GO:0015830)	Transport
SLC25A10	GO_BP	folic acid transport (GO:0015884)	Transport
SLC25A10	GO_BP	ion transmembrane transport (GO:0034220)	Transport
SLC25A10	GO_BP	ion transport (GO:0006811)	Transport
SLC25A10	GO_BP	isopropylmalate transport (GO:0034659)	Transport
SLC25A10	GO_BP	L-glutamate import (GO:0051938)	Transport
SLC25A10	GO_BP	L-glutamate transport (GO:0015813)	Transport
SLC25A10	GO_BP	malate-aspartate shuttle (GO:0043490)	Transport
SLC25A10	GO_BP	methotrexate transport (GO:0051958)	Transport
SLC25A10	GO_BP	mitochondrial ATP synthesis coupled proton transport (GO:0042776)	Transport
SLC25A10	GO_BP	mitochondrial ATP transmembrane transport (GO:1990544)	Transport
SLC25A10	GO_BP	mitochondrial magnesium ion transport (GO:0045016)	Transport
SLC25A10	GO_BP	mitochondrial pyruvate transport (GO:0006850)	Transport
SLC25A10	GO_BP	mitochondrial rRNA export from mitochondrion (GO:0019090)	Transport
SLC25A10	GO_BP	mitochondrial transmembrane transport (GO:1990542)	Transport
SLC25A10	GO_BP	mitochondrial transport (GO:0006839)	Transport
SLC25A10	GO_BP	mitochondrion to lysosome transport (GO:0099074)	Transport
SLC25A10	GO_BP	oxalate transport (GO:0019532)	Transport
SLC25A10	GO_BP	phosphate ion transmembrane transport (GO:0035435)	Transport
SLC25A10	GO_BP	protein import into mitochondrial intermembrane space (GO:0045041)	Transport
SLC25A10	GO_BP	protein import into mitochondrial matrix (GO:0030150)	Transport
SLC25A10	GO_BP	protein import into mitochondrial outer membrane (GO:0045040)	Transport
SLC25A10	GO_BP	protein targeting to mitochondrion (GO:0006626)	Transport
SLC25A10	GO_BP	regulation of mitochondrial membrane permeability (GO:0046902)	Transport
SLC25A10	GO_BP	RNA import into mitochondrion (GO:0035927)	Transport
SLC25A10	GO_BP	sulfate transmembrane transport (GO:1902358)	Transport
SLC25A10	GO_BP	sulfate transport (GO:0008272)	Transport
SLC25A10	GO_MF	acetyl-CoA:CoA antiporter activity (GO:0015325)	Transport
SLC25A10	GO_MF	antiporter activity (GO:0015297)	Transport
SLC25A10	GO_MF	ATPase-coupled sulfate transmembrane transporter activity (GO:0015419)	Transport
SLC25A10	GO_MF	ATPase-coupled thiosulfate transmembrane transporter activity (GO:0032146)	Transport
SLC25A10	GO_MF	carnitine:acyl carnitine antiporter activity (GO:0005476)	Transport
SLC25A10	GO_MF	citrate:succinate antiporter activity (GO:0015515)	Transport
SLC25A10	GO_MF	dicarboxylate:inorganic phosphate antiporter activity (GO:0015364)	Transport
SLC25A10	GO_MF	glutamate:gamma-aminobutyric acid antiporter activity (GO:0070909)	Transport
SLC25A10	GO_MF	ion antiporter activity (GO:0099516)	Transport
SLC25A10	GO_MF	L-glutamate transmembrane transporter activity (GO:0005313)	Transport
SLC25A10	GO_MF	malate:proton symporter activity (GO:0015366)	Transport
SLC25A10	GO_MF	nucleotide-sulfate transmembrane transporter activity (GO:0005340)	Transport
SLC25A10	GO_MF	oxalate transmembrane transporter activity (GO:0019531)	Transport
SLC25A10	GO_MF	oxoglutarate:malate antiporter activity (GO:0015367)	Transport
SLC25A10	GO_MF	potassium ion antiporter activity (GO:0022821)	Transport
SLC25A10	GO_MF	secondary active sulfate transmembrane transporter activity (GO:0008271)	Transport
SLC25A10	GO_MF	solute:cation antiporter activity (GO:0015298)	Transport
SLC25A10	GO_MF	succinate:fumarate antiporter activity (GO:0005469)	Transport
SLC25A10	GO_MF	succinate:proton symporter activity (GO:0097434)	Transport
SLC25A10	GO_MF	sulfate transmembrane transporter activity (GO:0015116)	Transport
SLC25A10	GO_MF	tartrate:succinate antiporter activity (GO:0015516)	Transport
SLC25A10	GO_MF	voltage-gated sulfate antiporter activity (GO:0046609)	Transport
SLC25A10	Reactome	Amino acid and oligopeptide SLC transporters_Homo sapiens_R-HSA-425374	Transport
SLC25A10	Reactome	Transmembrane transport of small molecules_Homo sapiens_R-HSA-382551	Transport
SLC25A10	Reactome	Transport of inorganic cations/anions and amino acids/oligopeptides_Homo sapiens_R-HSA-425393	Transport
