# Supplementary material for: Genome-wide analysis identifies rare copy number variations associated with inflammatory bowel disease
Source: PLoS One. 2019 Jun 11;14(6):e0217846. doi: 10.1371/journal.pone.0217846 (PMC6559655; doi:10.1371/journal.pone.0217846)
Supplement: S2 Table — IBD-associated and collocated genes are presented, IBD-associated genes are marked bold. (XLSX) [file pone.0217846.s005.xlsx]

## Sheet: Sheet1
symbol	chr	start	end	CNV in IBD	CNV in control	Odds Ratio	CI min	CI max	P value	FDR(BH) on n=8763	gene passed the significance threshold
SCNN1D	chr1	1215816	1227409	4	1	49.8923	4.90563	2423.17	0.00014708	0.0179008	ACAP3
ACAP3	chr1	1227764	1243269	5	2	31.2526	5.08699	327.564	4.28411e-05	0.00721954	significantly associated
PUSL1	chr1	1243994	1247057	1	1	12.3197	0.156599	960.857	0.144783	1	ACAP3
CPSF3L	chr1	1246965	1260067	1	1	12.3197	0.156599	960.857	0.144783	1	ACAP3
GLTPD1	chr1	1260143	1264276	3	1	37.2177	2.97608	1934.6	0.00158845	0.117629	ACAP3
TAS1R3	chr1	1266726	1269844	3	1	37.2177	2.97608	1934.6	0.00158845	0.117629	ACAP3
DVL1	chr1	1270658	1284492	3	1	37.2177	2.97608	1934.6	0.00158845	0.117629	ACAP3
MXRA8	chr1	1288071	1293915	2	0	Inf	2.31462	Inf	0.00563485	0.272808	ACAP3
PLXNA1	chr3	126707437	126756235	5	2	31.2526	5.08699	327.564	4.28411e-05	0.00721954	significantly associated
DUSP22	chr6	292101	351355	12	1	154.624	22.6857	6349.47	3.07914e-13	8.75113e-11	significantly associated
IP6K3	chr6	33689443	33714762	4	0	Inf	8.18521	Inf	3.12686e-05	0.00274007	significantly associated
FAM220A	chr7	6369040	6388590	4	0	Inf	8.18521	Inf	3.12686e-05	0.00274007	significantly associated
RAC1	chr7	6414126	6443598	4	0	Inf	8.18521	Inf	3.12686e-05	0.00274007	significantly associated
PLEC	chr8	144989321	145050913	4	0	Inf	8.18521	Inf	3.12686e-05	0.00595667	significantly associated
NPDC1	chr9	139933909	139940676	3	0	Inf	5.10708	Inf	0.000420563	0.0354365	SAPCD2
ENTPD2	chr9	139942551	139948503	3	0	Inf	5.10708	Inf	0.000420563	0.0354365	SAPCD2
SAPCD2	chr9	139956579	139965028	4	0	Inf	8.18521	Inf	3.12686e-05	0.00595667	significantly associated
UAP1L1	chr9	139971953	139978990	3	0	Inf	5.10708	Inf	0.000420563	0.0354365	SAPCD2
MAN1B1-AS1	chr9	139979398	139981269	3	0	Inf	5.10708	Inf	0.000420563	0.0354365	SAPCD2
MAN1B1	chr9	139981379	140003639	3	0	Inf	5.10708	Inf	0.000420563	0.0354365	SAPCD2
DPP7	chr9	140004992	140009195	1	0	Inf	0.31529	Inf	0.0752089	1	SAPCD2
GRIN1	chr9	140033609	140063214	1	0	Inf	0.31529	Inf	0.0752089	1	SAPCD2
MTA1	chr14	105886186	105937057	5	0	Inf	11.4028	Inf	2.31584e-06	0.00092244	significantly associated
CRIP2	chr14	105939275	105946507	4	0	Inf	8.18521	Inf	3.12686e-05	0.00595667	significantly associated
CRIP1	chr14	105953257	105955124	4	0	Inf	8.18521	Inf	3.12686e-05	0.00595667	significantly associated
C14orf80	chr14	105956192	105965585	4	0	Inf	8.18521	Inf	3.12686e-05	0.00595667	significantly associated
SNORD115-1	chr15	25415870	25415951	2	0	Inf	2.31462	Inf	0.00563485	0.272808	SNORD115-6, SNORD115-7, SNORD115-8
SNORD115-2	chr15	25417782	25417863	2	0	Inf	2.31462	Inf	0.00563485	0.272808	SNORD115-6, SNORD115-7, SNORD115-8
SNORD115-3	chr15	25420074	25420155	2	0	Inf	2.31462	Inf	0.00563485	0.272808	SNORD115-6, SNORD115-7, SNORD115-8
SNORD115-4	chr15	25421979	25422060	2	0	Inf	2.31462	Inf	0.00563485	0.272808	SNORD115-6, SNORD115-7, SNORD115-8
SNORD115-5	chr15	25423885	25423966	2	0	Inf	2.31462	Inf	0.00563485	0.272808	SNORD115-6, SNORD115-7, SNORD115-8
SNORD115-6	chr15	25425644	25425725	4	0	Inf	8.18521	Inf	3.12686e-05	0.00595667	significantly associated
SNORD115-7	chr15	25427532	25427613	4	0	Inf	8.18521	Inf	3.12686e-05	0.00595667	significantly associated
SNORD115-8	chr15	25429453	25429534	4	0	Inf	8.18521	Inf	3.12686e-05	0.00595667	significantly associated
SNORD115-9	chr15	25430778	25430859	3	0	Inf	5.10708	Inf	0.000420563	0.0354365	SNORD115-6, SNORD115-7, SNORD115-8
SNORD115-10	chr15	25432683	25432763	3	0	Inf	5.10708	Inf	0.000420563	0.0354365	SNORD115-6, SNORD115-7, SNORD115-8
SNORD115-11	chr15	25434561	25434642	3	0	Inf	5.10708	Inf	0.000420563	0.0354365	SNORD115-6, SNORD115-7, SNORD115-8
SNORD115-12	chr15	25436563	25436644	3	0	Inf	5.10708	Inf	0.000420563	0.0354365	SNORD115-6, SNORD115-7, SNORD115-8
SNORD115-13	chr15	25438468	25438549	3	0	Inf	5.10708	Inf	0.000420563	0.0354365	SNORD115-6, SNORD115-7, SNORD115-8
SNORD115-14	chr15	25440068	25440148	3	0	Inf	5.10708	Inf	0.000420563	0.0354365	SNORD115-6, SNORD115-7, SNORD115-8
SNORD115-16	chr15	25444595	25444676	3	0	Inf	5.10708	Inf	0.000420563	0.0354365	SNORD115-6, SNORD115-7, SNORD115-8
SNORD115-17	chr15	25446470	25446551	3	0	Inf	5.10708	Inf	0.000420563	0.0354365	SNORD115-6, SNORD115-7, SNORD115-8
SNORD115-18	chr15	25448374	25448455	3	0	Inf	5.10708	Inf	0.000420563	0.0354365	SNORD115-6, SNORD115-7, SNORD115-8
SNORD115-19	chr15	25449504	25449585	3	0	Inf	5.10708	Inf	0.000420563	0.0354365	SNORD115-6, SNORD115-7, SNORD115-8
SNORD115-20	chr15	25451409	25451490	3	0	Inf	5.10708	Inf	0.000420563	0.0354365	SNORD115-6, SNORD115-7, SNORD115-8
SNORD115-15	chr15	25451409	25477615	3	0	Inf	5.10708	Inf	0.000420563	0.0354365	SNORD115-6, SNORD115-7, SNORD115-8
SNORD115-21	chr15	25451409	25477615	3	0	Inf	5.10708	Inf	0.000420563	0.0354365	SNORD115-6, SNORD115-7, SNORD115-8
SNORD115-22	chr15	25455065	25455146	3	0	Inf	5.10708	Inf	0.000420563	0.0354365	SNORD115-6, SNORD115-7, SNORD115-8
PWAR4	chr15	25456839	25457180	2	0	Inf	2.31462	Inf	0.00563485	0.272808	SNORD115-6, SNORD115-7, SNORD115-8
SNORD115-23	chr15	25456943	25457024	2	0	Inf	2.31462	Inf	0.00563485	0.272808	SNORD115-6, SNORD115-7, SNORD115-8
SNORD115-24	chr15	25458806	25458876	2	0	Inf	2.31462	Inf	0.00563485	0.272808	SNORD115-6, SNORD115-7, SNORD115-8
SNORD115-25	chr15	25460688	25460769	2	0	Inf	2.31462	Inf	0.00563485	0.272808	SNORD115-6, SNORD115-7, SNORD115-8
SNORD115-26	chr15	25463764	25463845	2	0	Inf	2.31462	Inf	0.00563485	0.272808	SNORD115-6, SNORD115-7, SNORD115-8
SNORD115-27	chr15	25465650	25465725	2	0	Inf	2.31462	Inf	0.00563485	0.272808	SNORD115-6, SNORD115-7, SNORD115-8
SNORD115-28	chr15	25467501	25467574	2	0	Inf	2.31462	Inf	0.00563485	0.272808	SNORD115-6, SNORD115-7, SNORD115-8
SNORD115-29	chr15	25468393	25468474	2	0	Inf	2.31462	Inf	0.00563485	0.272808	SNORD115-6, SNORD115-7, SNORD115-8
C16orf96	chr16	4606491	4650318	2	0	Inf	2.31462	Inf	0.00563485	0.272808	UBALD1
UBALD1	chr16	4658884	4664927	4	0	Inf	8.18521	Inf	3.12686e-05	0.00595667	significantly associated
SLC25A10	chr17	79679266	79688046	4	0	Inf	8.18521	Inf	3.12686e-05	0.00595667	significantly associated
ALKBH7	chr19	6372444	6375261	2	0	Inf	2.31462	Inf	0.00563485	0.272808	PSPN, GTF2F1
PSPN	chr19	6375305	6375860	4	0	Inf	8.18521	Inf	3.12686e-05	0.00595667	significantly associated
GTF2F1	chr19	6379580	6393291	4	0	Inf	8.18521	Inf	3.12686e-05	0.00595667	significantly associated
