# Supplementary material for: Genome-wide analysis identifies rare copy number variations associated with inflammatory bowel disease
Source: PLoS One. 2019 Jun 11;14(6):e0217846. doi: 10.1371/journal.pone.0217846 (PMC6559655; doi:10.1371/journal.pone.0217846)
Supplement: S3 Table — (XLSX) [file pone.0217846.s006.xlsx]

## Sheet: Sheet1
Patients with CD
ID	Sex, Age	Disease site, behaviour	#CNV	CNV type, length	genes
2121	Male, 17 to 40 years	Ileal, Penetrating/Fistulizing	1	Gain, 6kbp	UBALD1
2135	Female, 17 to 40 years	Ileocolonic, Penetrating/Fistulizing	1	Gain, 8kbp	SLC25A10
2160	Male, 17 to 40 years	Ileocolonic, Stricturing	1	Loss, 114kbp	DUSP22
2266	Male, 17 to 40 years	Ileal, Stricturing	1	Loss, 114kbp	DUSP22
2291	Female, 17 to 40 years	Ileocolonic, Stricturing	1	Gain, 30kbp	SCNN1D, ACAP3
2319	Female, 17 to 40 years	Ileal, inflammatory	1	Loss, 6kbp	IP6K3
2350	Male, > 40 years	Ileocolonic, Penetrating/Fistulizing	1	Gain, 6kbp	PLEC
2425	Female, <16 years	Colonic, inflammatory	1	Loss, 114kbp	DUSP22
2459	Female, 17 to 40 years	Colonic, inflammatory	1	Gain, 13kbp	ALKBH7, PSPN, GTF2F1
2462	Female, 17 to 40 years	Ileocolonic, B3p	1	Loss, 100kbp	FAM220A, RAC1
2337	Female, > 40 years	Ileocolonic, Stricturing	1	Gain, 78kbp	PLXNA1
2281	Male, 17 to 40 years	Colonic, inflammatory	2	Gain, 9kbp	ACAP3
				Gain, 12kbp	PLEC
2297	Female, 17 to 40 years	Colonic, Penetrating/Fistulizing	2	Gain, 7kbp	SLC25A10
				Gain, 48kbp	NPDC1, ENTPD2, SAPCD2, UAP1L1, MAN1B1-AS1, MAN1B1
2471	Female, 17 to 40 years	Ileal, Penetrating/Fistulizing	2	Gain, 12kbp	PSPN, GTF2F1
				Loss, 108kbp	DUSP22
2292	Male, <16 years	Ileal, inflammatory	2	Gain, 14kbp	MTA1, CRIP2
				Gain, 48kbp	NPDC1, ENTPD2, SAPCD2, UAP1L1, MAN1B1-AS1, MAN1B1
1206	Male, 17 to 40 years	Colonic, inflammatory	3	Gain, 31kbp	SNORD115-6, SNORD115-7, SNORD115-8, SNORD115-9, SNORD115-10, SNORD115-11, SNORD115-12, SNORD115-13, SNORD115-14, SNORD115-16, SNORD115-17, SNORD115-18, SNORD115-19, SNORD115-20, SNORD115-15, SNORD115-21, SNORD115-22
				Gain, 78kbp	PLXNA1
				Loss, 100kbp	FAM220A, RAC1
2127	Male, 17 to 40 years	Colonic, inflammatory	6	Gain, 17kbp	SCNN1D, ACAP3
				Gain, 38kbp	MTA1, CRIP2, CRIP1, C14orf80
				Gain, 9kbp	UBALD1
				Gain, 23kbp	PLXNA1
				Gain, 8kbp	PLEC
				Gain, 30kbp	NPDC1, ENTPD2, SAPCD2
Patients with UC
ID	Sex, Age	Disease site	#CNV	CNV type, length	genes
2125	Male, 17 to 40 years	extensive UC (pancolitis) involvement extends proximal to the splenic flexure	1	Gain, 45kbp	MTA1, CRIP2, CRIP1, C14orf80
2165	Female, > 40 years	extensive UC (pancolitis) involvement extends proximal to the splenic flexure	1	Loss, 114kbp	DUSP22
2167	Female, 17 to 40 years	Lt sided (distal)UC limited to a proportion of the colorectum distal to the splenic flexure	1	Gain, 100kbp	SAPCD2, UAP1L1, MAN1B1-AS1, MAN1B1, DPP7, GRIN1
2176	Male, > 40 years	extensive UC (pancolitis) involvement extends proximal to the splenic flexure	1	Loss, 100kbp	FAM220A, RAC1
2192	Male, 17 to 40 years	UP limited to the rectum	1	Loss, 108kbp	DUSP22
2195	Female, 17 to 40 years	Lt sided (distal)UC limited to a proportion of the colorectum distal to the splenic flexure	1	Loss, 6kbp	IP6K3
2209	Female, > 40 years	Lt sided (distal)UC limited to a proportion of the colorectum distal to the splenic flexure	1	Loss, 6kbp	IP6K3
2224	Male, 17 to 40 years	Lt sided (distal)UC limited to a proportion of the colorectum distal to the splenic flexure	1	Gain, 12kbp	PSPN, GTF2F1
2247	Female, 17 to 40 years	UP limited to the rectum	1	Gain, 6kbp	SNORD115-6, SNORD115-7, SNORD115-8
2251	Male, > 40 years	Lt sided (distal)UC limited to a proportion of the colorectum distal to the splenic flexure	1	Loss, 114kbp	DUSP22
2307	Male, 17 to 40 years	Lt sided (distal)UC limited to a proportion of the colorectum distal to the splenic flexure	1	Gain, 62kbp	SNORD115-1, SNORD115-2, SNORD115-3, SNORD115-4, SNORD115-5, SNORD115-6, SNORD115-7, SNORD115-8, SNORD115-9, SNORD115-10, SNORD115-11, SNORD115-12, SNORD115-13, SNORD115-14, SNORD115-16, SNORD115-17, SNORD115-18, SNORD115-19, SNORD115-20, SNORD115-15, SNORD115-21, SNORD115-22, PWAR4, SNORD115-23, SNORD115-24, SNORD115-25, SNORD115-26, SNORD115-27, SNORD115-28, SNORD115-29
2324	Female, 17 to 40 years	extensive UC (pancolitis) involvement extends proximal to the splenic flexure	1	Loss, 114kbp	DUSP22
2351	Female, 17 to 40 years	Lt sided (distal)UC limited to a proportion of the colorectum distal to the splenic flexure	1	Loss, 114kbp	DUSP22
2356	Female, 17 to 40 years	Lt sided (distal)UC limited to a proportion of the colorectum distal to the splenic flexure	1	Loss, 114kbp	DUSP22
2359	Male, > 40 years	extensive UC (pancolitis) involvement extends proximal to the splenic flexure	1	Gain, 87kbp	SCNN1D, ACAP3, PUSL1, CPSF3L, GLTPD1, TAS1R3, DVL1, MXRA8
2361	Female, 17 to 40 years	Lt sided (distal)UC limited to a proportion of the colorectum distal to the splenic flexure	1	Loss, 100kbp	FAM220A, RAC1
2386	Male, 17 to 40 years	Lt sided (distal)UC limited to a proportion of the colorectum distal to the splenic flexure	1	Loss, 114kbp	DUSP22
2422	Female, > 40 years	UP limited to the rectum	1	Loss, 114kbp	DUSP22
2432	Female, 17 to 40 years	Lt sided (distal)UC limited to a proportion of the colorectum distal to the splenic flexure	1	Loss, 6kbp	IP6K3
2134	Female, > 40 years	Lt sided (distal)UC limited to a proportion of the colorectum distal to the splenic flexure	2	Gain, 16kbp	C16orf96, UBALD1
				Gain, 13kbp	ALKBH7, PSPN, GTF2F1
2258	Female, <16 years	extensive UC (pancolitis) involvement extends proximal to the splenic flexure	2	Gain, 62kbp	SNORD115-1, SNORD115-2, SNORD115-3, SNORD115-4, SNORD115-5, SNORD115-6, SNORD115-7, SNORD115-8, SNORD115-9, SNORD115-10, SNORD115-11, SNORD115-12, SNORD115-13, SNORD115-14, SNORD115-16, SNORD115-17, SNORD115-18, SNORD115-19, SNORD115-20, SNORD115-15, SNORD115-21, SNORD115-22, PWAR4, SNORD115-23, SNORD115-24, SNORD115-25, SNORD115-26, SNORD115-27, SNORD115-28, SNORD115-29
				Gain, 78kbp	PLXNA1
2136	Male, > 40 years	UP limited to the rectum	4	Gain, 24kbp	SCNN1D, ACAP3
				Gain, 23kbp	MTA1, CRIP1, C14orf80
				Gain, 16kbp	C16orf96, UBALD1
				Gain, 8kbp	SLC25A10
2129	Female, 17 to 40 years	Lt sided (distal)UC limited to a proportion of the colorectum distal to the splenic flexure	4	Gain, 38kbp	MTA1, CRIP2, CRIP1, C14orf80
				Gain, 8kbp	SLC25A10
				Gain, 78kbp	PLXNA1
				Gain, 8kbp	PLEC
