# Supplementary material for: Genome-wide analysis identifies rare copy number variations associated with inflammatory bowel disease
Source: PLoS One. 2019 Jun 11;14(6):e0217846. doi: 10.1371/journal.pone.0217846 (PMC6559655; doi:10.1371/journal.pone.0217846)
Supplement: S4 Table — (XLSX) [file pone.0217846.s007.xlsx]

## Sheet: Sheet1
Locus	Patients groups				P-value1
	Age at Onset (Year)
	< 16 (n=14)	17-40 (n=143)		> 40 (n=86)
DUSP22	1	8		3	0.528
IP6K3	0	3		1	1
FAM220A, RAC1	0	3		1	1
ACAP3	0	3		2	1
PLXNA1	1	3		1	0.377129
PLEC	0	3		1	1
SAPCD2	1	3		0	0.0895905
MTA1, CRIP2, CRIP1, C14orf80	1	3		1	0.377129
SNORD115-6, SNORD115-7, SNORD115-8	1	3		0	0.0895905
UBALD1	0	2		2	0.710431
SLC25A10	0	3		1	1
PSPN, GTF2F1	0	3		1	1
	Sex
	Male (n=106)		Female (n=137)
DUSP22	5		7		1
IP6K3	0		4		0.131186
FAM220A, RAC1	2		2		1
ACAP3	4		1		0.17443
PLXNA1	2		3		1
PLEC	3		1		0.325658
SAPCD2	2		2		1
MTA1, CRIP2, CRIP1, C14orf80	4		1		0.17443
SNORD115-6, SNORD115-7, SNORD115-8	2		2		1
UBALD1	3		1		0.325658
SLC25A10	1		3		0.631237
PSPN, GTF2F1	1		3		0.631237
	Disease type
	UC (n=123)		CD (n=120)
DUSP22	8		4		0.375895
IP6K3	3		1		0.621998
FAM220A, RAC1	2		2		1
ACAP3	2		3		0.681044
PLXNA1	2		3		0.681044
PLEC	1		3		0.365761
SAPCD2	1		3		0.365761
MTA1, CRIP2, CRIP1, C14orf80	3		2		1
SNORD115-6, SNORD115-7, SNORD115-8	3		1		0.621998
UBALD1	2		2		1
SLC25A10	2		2		1
PSPN, GTF2F1	2		2		1
	UC: disease location2
	limited (n=75)		extensive (n=48)
DUSP22	6		2		0.480499
IP6K3	3		0		0.280288
FAM220A, RAC1	1		1		1
ACAP3	1		1		1
PLXNA1	1		1		1
PLEC	1		0		1
SAPCD2	1		0		1
MTA1, CRIP2, CRIP1, C14orf80	2		1		1
SNORD115-6, SNORD115-7, SNORD115-8	2		1		1
UBALD1	2		0		0.520192
SLC25A10	2		0		0.520192
PSPN, GTF2F1	2		0		0.520192
	CD: disease location3
	Ileal (n=50)	Colonic (n=24)		Ileocolonic (n=45)
DUSP22	2	1		1	1
IP6K3	1	0		0	1
FAM220A, RAC1	0	1		1	0.33414
ACAP3	0	2		1	0.0527502
PLXNA1	0	2		1	0.0527502
PLEC	0	2		1	0.0527502
SAPCD2	1	2		0	0.103148
MTA1, CRIP2, CRIP1, C14orf80	1	1		0	0.505056
SNORD115-6, SNORD115-7, SNORD115-8	0	1		0	0.201681
UBALD1	1	1		0	0.505056
SLC25A10	0	1		1	0.33414
PSPN, GTF2F1	1	1		0	0.505056
	CD: disease behaviour
	Inflammatory (n=65)	Stricturing (n=29)		Penetrating / Fistulizing (n=26)
DUSP22	1	2		1	0.413822
IP6K3	1	0		0	1
FAM220A, RAC1	1	0		1	0.444678
ACAP3	2	1		0	1
PLXNA1	2	1		0	1
PLEC	2	0		1	0.785216
SAPCD2	2	0		1	0.785216
MTA1, CRIP2, CRIP1, C14orf80	2	0		0	1
SNORD115-6, SNORD115-7, SNORD115-8	1	0		0	1
UBALD1	1	0		1	0.444678
SLC25A10	0	0		2	0.0455182
PSPN, GTF2F1	1	0		1	0.444678
	Psychiatric comorbidity
	Yes (n=97)		No (n=146)
DUSP22	5		7		1
IP6K3	2		2		1
FAM220A, RAC1	2		2		1
ACAP3	3		2		0.3907
PLXNA1	2		3		1
PLEC	3		1		0.3045
SAPCD2	3		1		0.3045
MTA1, CRIP2, CRIP1, C14orf80	1		4		0.6508
SNORD115-6, SNORD115-7, SNORD115-8	0		4		0.1526
UBALD1	1		3		1
SLC25A10	1		3		1
PSPN, GTF2F1	2		2		1
1 Fisher’s exact test p-value;
2 limited UC includes ulcerative proctitis limited to the rectum and UC limited to a proportion of the colorectum distal to the splenic flexure, extensive UC (pancolitis) involvement extends proximal to the splenic flexure;
3 one additional patient with CD localised in the upper gastrointestinal tract (UGI) and without significant CNVs was excluded from the analysis, four patients with combined CD localisation (two with UGI and ileal CD and two with UGI and ileocolonic CD) were included into the “ileal” and “ileocolonic” groups, respectively.
