# Supplementary material for: Genome-wide analysis identifies rare copy number variations associated with inflammatory bowel disease
Source: PLoS One. 2019 Jun 11;14(6):e0217846. doi: 10.1371/journal.pone.0217846 (PMC6559655; doi:10.1371/journal.pone.0217846)
Supplement: S5 Table — Entries corresponded to IBD, CD or UC are highlighted, corresponding genes are marked bold. (XLSX) [file pone.0217846.s008.xlsx]

## Sheet: Sheet1
DISEASE/TRAIT	REGION	SNPS	CONTEXT	REPORTED GENE(S)	MAPPED_GENE	PUBMEDID
Alcoholic chronic pancreatitis	3q21.3	rs76288851	intron_variant	PLXNA1, CHCHD6, C3orf56, RCC2P4	PLXNA1	28754779
Alcoholic chronic pancreatitis		chr3:126728393		PLXNA1, CHCHD6, C3orf56, RCC2P4		28754779
Alopecia areata	6p25.3	rs6906608	downstream_gene_variant	DUSP22, IRF4, EXOC2, LOC401242, TRIM27, ZNF311, OR2B3, OR2J3, OR2J2	IRF4 - LOC105374875	25608926
Amyotrophic lateral sclerosis (sporadic)	3q21.3	rs11921451	intergenic_variant	C3orf56	PLXNA1 - C3orf56	24529757
Anti-saccade response	8q24.3	rs7003580	intron_variant	PLEC	PLEC	29064472
Asthma	7p22.1	rs59568570	upstream_gene_variant	CYTH3	CYTH3 - FAM220A	27611488
Body mass index	6p21.31	rs943466	intergenic_variant	LEMD2	IP6K3 - LEMD2	25673413
Body mass index	6p21.31	rs943466	intergenic_variant	LEMD2	IP6K3 - LEMD2	25673413
Body mass index	6p21.31	rs943466	intergenic_variant	LEMD2	IP6K3 - LEMD2	28448500
Body mass index (joint analysis main effects and physical activity interaction)	6p21.31	rs943466	intergenic_variant	LEMD2	IP6K3 - LEMD2	28448500
Body mass index (joint analysis main effects and physical activity interaction)	6p21.31	rs943466	intergenic_variant	LEMD2	IP6K3 - LEMD2	28448500
Celiac disease	6p25.3	rs1033180	intergenic_variant	IRF4	DUSP22 - IRF4	20190752
Cholesterol, total	8q24.3	rs11136341	intron_variant	PLEC1	PLEC	20686565
Cholesterol, total	8q24.3	rs11136341	intron_variant	PLEC1	PLEC	24097068
Coronary artery disease	7p22.1	rs10951983	downstream_gene_variant	DAGLB, RAC1	RAC1 - DAGLB	29212778
Crohn's disease	6p25.3	rs7773324	intergenic_variant	IRF4, DUSP22	DUSP22 - IRF4	26192919
Crohn's disease	6p21.31	rs751728	intron_variant	LEMD2, MLN, ITPR3, MIF1, IP6K3	LOC105375024, MLN	23850713
Dental caries	17q25.3	rs3204270	synonymous_variant	SLC25A10	SLC25A10	23259602
Educational attainment	6p21.31	rs2966	3_prime_UTR_variant	intergenic	IP6K3	25201988
Eosinophil counts	6p25.3	rs55713716	intergenic_variant	intergenic	DUSP22 - IRF4	27863252
Eosinophil percentage of granulocytes	6p25.3	rs55713716	intergenic_variant	intergenic	DUSP22 - IRF4	27863252
Eosinophil percentage of white cells	6p25.3	rs55713716	intergenic_variant	intergenic	DUSP22 - IRF4	27863252
Fibrinogen	8q24.3	rs7464572	intron_variant	PLEC1	PLEC	23969696
Fibrinogen levels	8q24.3	rs11780978	intron_variant	PLEC	PLEC	26561523
Fibrinogen levels	8q24.3	rs7464572	intron_variant	PLEC	PLEC	28107422
Height	8q24.3	rs11783655	intron_variant	PLEC1	PLEC	25282103
IgG bisecting N-acetyl glucosamine phenotypes (multivariate analysis)	14q32.33	rs8013055	upstream_gene_variant	IGH	C14orf80 - TMEM121	28878392
IgG fucosylation phenotypes (multivariate analysis)	14q32.33	rs58087925	intergenic_variant	IGH	C14orf80 - TMEM121	28878392
IgG galactosylation phenotypes (multivariate analysis)	14q32.33	rs35590487	upstream_gene_variant	IGH	C14orf80 - TMEM121	28878392
IgG monogalactosylation phenotypes (multivariate analysis)	14q32.33	rs35590487	upstream_gene_variant	IGH	C14orf80 - TMEM121	28878392
IgG monosialylation phenotypes (multivariate analysis)	14q32.33	rs35590487	upstream_gene_variant	IGH	C14orf80 - TMEM121	28878392
IgG N-glycosylation phenotypes (multivariate analysis)	14q32.33	rs35590487	upstream_gene_variant	IGH	C14orf80 - TMEM121	28878392
IgG sialylation phenotypes (multivariate analysis)	14q32.33	rs35590487	upstream_gene_variant	IGH	C14orf80 - TMEM121	28878392
Inflammatory bowel disease	6p25.3	rs7773324	intergenic_variant	IRF4, DUSP22	DUSP22 - IRF4	26192919
Inflammatory bowel disease	1p36.33	rs12103	synonymous_variant	SCNN1D, CPSF3L, TAS1R3, RP4-758J18.2, MRPL20, UBE2J2, ACAP3, PUSL1, GLTPD1, DVL1, MXRA8, CCNL2, AURKAIP1	CPSF3L	28067908
Knee osteoarthritis	8q24.3	rs76983122	intergenic_variant	EPPK1, PLEC	EPPK1 - PLEC	28916551
LDL cholesterol	8q24.3	rs11136341	intron_variant	PLEC1	PLEC	20686565
LDL cholesterol	8q24.3	rs11136341	intron_variant	PLEC1	PLEC	24097068
LDL cholesterol levels	8q24.3	rs7832643	intron_variant	PLEC1	PLEC	28334899
Macrophage inflammatory protein 1a levels	6p25.3	rs6900267	intergenic_variant	NR	DUSP22 - IRF4	27989323
Mean platelet volume		chr8:144993377		PLEC		27863252
Mosquito bite size	8q24.3	rs11136335	intron_variant	PLEC	PLEC	28199695
Neutrophil percentage of granulocytes	6p25.3	rs55713716	intergenic_variant	intergenic	DUSP22 - IRF4	27863252
Phosphorus levels	6p21.31	rs9469578	intron_variant	LEMD2, MLN, ITPR3	IP6K3	20558539
Platelet count	8q24.3	rs7833924	missense_variant	PLEC	PLEC	27863252
Platelet count	8q24.3	rs6995402	intron_variant	PLEC1	PLEC	22139419
Platelet distribution width		chr8:144993377		PLEC		27863252
Plateletcrit	6p21.31	rs4713675	upstream_gene_variant	IP6K3	IP6K3 - LEMD2	27863252
Plateletcrit		chr8:145001784		PLEC		27863252
Post bronchodilator FEV1	8q24.3	rs7010805	regulatory_region_variant	Intergenic	EPPK1 - PLEC	26634245
Post bronchodilator FEV1	8q24.3	rs56077246	intergenic_variant	Intergenic	EPPK1 - PLEC	26634245
Post bronchodilator FEV1	8q24.3	rs7461753	intergenic_variant	Intergenic	EPPK1 - PLEC	26634245
Post bronchodilator FEV1	8q24.3	rs7015048	intergenic_variant	Intergenic	EPPK1 - PLEC	26634245
Post bronchodilator FEV1	8q24.3	rs4077669	regulatory_region_variant	Intergenic	EPPK1 - PLEC	26634245
Post bronchodilator FEV1	8q24.3	rs3923388	downstream_gene_variant	Intergenic	EPPK1 - PLEC	26634245
Post bronchodilator FEV1	8q24.3	rs6990361	downstream_gene_variant	Intergenic	EPPK1 - PLEC	26634245
Post bronchodilator FEV1	8q24.3	rs3923387	downstream_gene_variant	Intergenic	EPPK1 - PLEC	26634245
Post bronchodilator FEV1	8q24.3	rs56117011	synonymous_variant	PLEC	PLEC	26634245
Post bronchodilator FEV1	8q24.3	rs35916068	synonymous_variant	PLEC	PLEC	26634245
Post bronchodilator FEV1	8q24.3	rs11778026	synonymous_variant	PLEC	PLEC	26634245
Post bronchodilator FEV1	8q24.3	rs7155	3_prime_UTR_variant	PLEC	PLEC	26634245
Post bronchodilator FEV1	8q24.3	rs7002002	missense_variant	PLEC	PLEC	26634245
Post bronchodilator FEV1	8q24.3	rs7016416	synonymous_variant	PLEC	PLEC	26634245
Post bronchodilator FEV1	8q24.3	rs1140522	synonymous_variant	PLEC	PLEC	26634245
Post bronchodilator FEV1	8q24.3	rs6984820	synonymous_variant	PLEC	PLEC	26634245
Post bronchodilator FEV1	8q24.3	rs6558407	missense_variant	PLEC	PLEC	26634245
Post bronchodilator FEV1	8q24.3	rs11777402	synonymous_variant	PLEC	PLEC	26634245
Post bronchodilator FEV1	8q24.3	rs11786903	intron_variant	PLEC	PLEC	26634245
Post bronchodilator FEV1	8q24.3	rs55646585	synonymous_variant	PLEC	PLEC	26634245
Post bronchodilator FEV1	8q24.3	rs1065837	3_prime_UTR_variant	PLEC	PLEC	26634245
Red cell distribution width	7p22.1	rs79237498	intron_variant	RAC1	RAC1	27863252
Resting heart rate	8q24.3	rs56233017	intergenic_variant	PLEC	EPPK1 - PLEC	27798624
Sum eosinophil basophil counts	6p25.3	rs55713716	intergenic_variant	intergenic	DUSP22 - IRF4	27863252
Total cholesterol levels	8q24.3	rs7832643	intron_variant	PLEC1	PLEC	28334899
Ulcerative colitis	1p36.33	rs12103	synonymous_variant	SCNN1D, CPSF3L, TAS1R3, RP4-758J18.2, MRPL20, UBE2J2, ACAP3, PUSL1, GLTPD1, DVL1, MXRA8, CCNL2, AURKAIP1	CPSF3L	28067908
Whole-brain volume	3q21.3	rs9871760	regulatory_region_variant	PLXNA1	RNU6-1047P - LOC100419008	21116278
